# Supplementary material for: NAT2 global landscape: Genetic diversity and acetylation statuses from a systematic review
Source: PLoS One. 2023 Apr 6;18(4):e0283726. doi: 10.1371/journal.pone.0283726 (PMC10079069; doi:10.1371/journal.pone.0283726)
Supplement: S1 Table — (XLSX) [file pone.0283726.s015.xlsx]

## Sheet: Hoja1
S1 Table														Alleles and genotypes
	Study / year		ID article	Country	Ethnicity / Region	Achronyms		Continental Region	Subregions	Source of data	Gender	SNPs		rs1801279							rs1041983							rs1801280							rs1799929							rs1799930							rs1208
											Female / Male	analysed	Included in this study	Arg64Gln (G191A) / Missence variant							Tyr94Tyr (C282T) /Synonymous variant							Ile114Thr (T341C) / Missence variant							Leu161Leu (C481T) / Synonymous variant							Arg197Gln (G590A) / Missence variant							Arg268Lys (A803G) / Missence variant
						This study	Original study							G	A (MAF)	2n	GG	GA	AA	n	C	T (MAF)	2n	CC	CT	TT	n	T	C (MAF)	2n	TT	TC	CC	n	C	T (MAF)	2n	CC	CT	TT	n	G	A (MAF)	2n	GG	GA	AA	n	A
1	Ribouh-Arras et al.,	2019	115	Algeria	Constantine and Tizi-Ouzzou cities	DZA	DZA	AFRICA	Northern	Observational study	21 / 168	13	7	0.806878	0.193122	378	146	13	30	189	0.751323	0.248677	378	126	32	31	189	0.616402	0.383598	378	85	63	41	189	0.62963	0.37037	378	95	48	46	189	0.624339	0.375661	378	97	42	50	189	0.510582
2	El Desoky et al.,	2005	41	Egypt	Assiut	EGY-1	NR				21 / 40	3	3	-	-	-	-	-	-	-	0.663934	0.336066	122	25	31	5	61	0.5165	0.4835	122	12.993	37.027	10.98	61	-	-	-	-	-	-	-	0.713115	0.286885	122	30.012	27.023	3.965	61	-
3	Hamdy et al.,	2003	54		Cairo and other surrounding Cities	EGY-2	NR			Population descriptive study	199	3	3	-	-	-	-	-	-	-	-	-	-	-	-	-	-	0.503	0.497	398	50	100	49	199	-	-	-	-	-	-	-	0.74	0.26	398	109	77	13	199	-
4	Kamel et al.,	2015	69		Cairo	EGY-3	NR			Observational study	312	7	7	0.987179	0.0128205	624	304	8	0	312	0.661765	0.338235	612	129	147	30	306	0.551095	0.448905	548	89	124	61	274	0.610236	0.389764	508	103	104	47	254	0.705788	0.294212	622	152	135	24	311	0.517628
5	Luca et al.,	2008	86		Egyptians	EGY-4	EGY			Population descriptive study	37	7	7	NR							0.649	0.351	74	16	16	5	37	0.486	0.514	74	9	18	10	37	0.5	0.5	74	9	19	9	37	0.73	0.27	74	20	14	3	37	0.486
6	Guaoua et al.,	2014	52	Morocco	Moroccan different Regions	MAR-1	NR				163	4	4	0.96319	0.0368098	326	152	10	1	163	-	-	-	-	-	-	-	0.472393	0.527607	326	45	64	54	163	-	-	-	-	-	-	-	0.751534	0.248466	326	95	55	13	163	-
7	Patin et al.,	2006	108		Moroccan	MAR-2	NR				44	27	7	1	0	88	44	0	0	44	0.705	0.295	88	22	18	4	44	0.489	0.511	88	11	22	11	44	0.489	0.511	88	11	22	11	44	0.75	0.25	88	25	16	3	44	0.443
8	Al-Yahyaee et al.,	2007	9	Sudan	Northern Sudanese	SDN-1	NR				127	7	7	0.969	0.031	254	119	8	0	127	0.666	0.334	254	56	57	14	127	0.528	0.472	254	35	64	28	127	0.543	0.457	254	37	63	27	127	0.713	0.287	254	65	52	10	127	0.449
9	Bayoumi et al.,	1997	20		Sudanese	SDN-2	NR				136	1	1	0.971	0.029	272	128	8	0	136	-	-	-	-	-	-	-	-	-	-	-	-	-	-	-	-	-	-	-	-	-	-	-	-	-	-	-	-	-
10	Mortensen et al.,	2011	98		Dinka	SND-3	NR				13	18	7	0.962	0.038	26	12	1	0	13	0.615	0.385	26	5	6	2	13	0.615	0.385	26	5	6	2	13	0.615	0.385	28	6	6	2	14	0.654	0.346	28	6	6	2	14	0.462
11	Khlifi et al.,	2014	72	Tunisia	general Tunisian population	TUN-1	NR				92 / 169	1	1	-	-	-	-	-	-	-	-	-	-	-	-	-	-	-	-	-	-	-	-	-	-	-	-	-	-	-	-	-	-	-	-	-	-	-	0.576628
12	Ouerhani et al.,	2011	107		Tunisia different geographic origins	TUN-2	NR			Observational study	153 / 156	3	3	-	-	-	-	-	-	-	-	-	-	-	-	-	-	-	-	-	-	-	-	-	-	-	-	-	-	-	-	-	-	-	-	-	-	-	-
13	Podgorna et al.,	2015	111	Burkina Faso	Fulani Banfora	BFA-1	FBAN		Western	Population descriptive study	49	30	7	0.949	0.051	98	44	5	0	49	0.531	0.469	98	14	24	11	49	0.571	0.429	98	16	24	9	49	0.602	0.398	98	18	23	8	49	0.673	0.327	98	22	22	5	49	0.51
14					Fulani Tindangou	BFA-2	FTIN				50	30	7	0.9	0.1	102	41	9	1	51	0.66	0.34	100	22	22	6	50	0.49	0.51	100	12	25	13	50	0.53	0.47	100	14	25	11	50	0.82	0.18	100	33	15	2	50	0.43
15	Valente et al.,	2015	142	Equatorial Guinea	Equatoguinean	GNQ	EQG				82	4	4	0.9023	0.0977	164	67	14	1	82	-	-	-	-	-	-	-	0.6412	0.3588	166	34	38	11	83	-	-	-	-	-	-	-	0.8214	0.1786	164	55	24	3	82	-
16	Delomenie et al.,	1996	35	Mali	Dogon caste	MLI-1	NR				15	7	7	0.933	0.067	30	13	2	0	15	0.733	0.267	30	8	6	1	15	0.6	0.4	30	5	8	2	15	0.633	0.367	30	6	7	2	15	0.867	0.133	30	11	4	0	15	0.433
17					Dogon non-caste	MLI-2	NR				50	7	7	0.95	0.05	100	45	5	0	50	0.59	0.41	100	17	25	8	50	0.7	0.3	100	25	20	5	50	0.78	0.22	100	30	18	2	50	0.63	0.37	100	20	23	7	50	0.62
18	Luca et al.,	2008	86	Nigeria	Dendi	NGA-1	WAF				11	7	7	NR							0.455	0.545	22	2	6	3	11	0.636	0.364	22	4	6	1	11	0.727	0.273	22	6	4	1	11	0.591	0.409	22	4	5	2	11	0.545
19	Matimba et al.,	2009	95		Hausa	NGA-2	NR				20	15	7	0.97	0.03	40	19	1	0	20	0.6	0.4	40	7	10	3	20	0.67	0.33	40	9	9	2	20	0.75	0.25	40	11	8	1	20	0.68	0.32	40	9	9	2	20	0.63
20					Ibo	NGA-3	NR				19	15	7	0.87	0.13	38	14	5	0	19	0.45	0.55	38	4	9	6	19	0.66	0.34	38	8	9	2	19	0.66	0.34	38	8	9	2	19	0.71	0.29	38	10	7	2	19	0.6
21					Yoruba	NGA-4	NR				20	15	7	0.92	0.08	40	17	3	0	20	0.56	0.44	40	6	10	4	20	0.86	0.14	40	15	5	0	20	0.86	0.14	40	15	5	0	20	0.67	0.33	40	9	9	2	20	0.61
22	Mortensen et al.,	2011	98			NGA-5	NR				12	18	7	0.909	0.091	24	10	2	0	12	0.455	0.545	24	2	6	4	12	0.909	0.091	24	10	2	0	12	0.909	0.091	24	10	2	0	12	0.773	0.227	24	7	4	1	12	0.682
23	Podgorna et al.,	2015	111		Fulani Ander	NGA-6	FADE				48	30	7	0.903	0.097	98	45	3	1	49	0.677	0.323	96	22	21	5	48	0.484	0.516	96	11	24	13	48	0.548	0.452	96	14	24	10	48	0.785	0.215	96	30	16	2	48	0.462
24	Sabbagh et al.,	2008	119	Senegal	Mandenka (Niokolo)	SEN	NR				97	12	7	0.897	0.103	194	78	18	1	97	0.696	0.304	194	47	41	9	97	0.639	0.361	194	40	44	13	97	0.655	0.345	194	42	43	12	97	0.83	0.17	194	67	27	3	97	0.495
25	Valente et al.,	2015	142	Angola	Angolian	AGO	ANG		Central	Population descriptive study	32	4	4	0.8478	0.1522	64	23	8	1	32	-	-	-	-	-	-	-	0.7954	0.2046	62	20	10	1	31	-	-	-	-	-	-	-	0.6364	0.3636	64	13	15	4	32	-
26	Mortensen et al.,	2011	98	Cameroon	Baka Pygmy	CMR-1	NR				9	18	7	1	0	18	9	0	0	9	0.556	0.444	18	3	4	2	9	0.778	0.222	18	5	4	0	9	0.833	0.167	18	6	3	0	9	0.833	0.167	18	6	3	0	9	0.444
27	Patin et al.,	2006	108			CMR-2	NR				30	27	7	0.967	0.033	60	28	2	0	30	0.683	0.317	60	14	13	3	30	0.7	0.3	60	15	13	2	30	0.783	0.217	60	18	11	1	30	0.867	0.133	60	23	7	0	30	0.333
28	Mortensen et al.,	2011	98		Bakola Pygmy	CMR-3	NR				7	18	7	1	0	14	7	0	0	7	0.857	0.143	14	5	2	0	7	1	0	14	7	0	0	7	1	0	14	7	0	0	7	0.857	0.143	14	5	2	0	7	0.214
29	Patin et al.,	2006	108			CMR-4	NR				40	27	7	0.95	0.05	40	18	2	0	20	0.638	0.362	40	8	9	3	20	0.95	0.05	40	18	2	0	20	0.95	0.05	40	18	2	0	20	0.863	0.137	40	15	5	0	20	0.45
30	Mortensen et al.,	2011	98		Fulani	CMR-5	NR				13	18	7	0.962	0.038	26	12	1	0	13	0.538	0.462	26	4	6	3	13	0.5	0.5	26	3	7	3	13	0.5	0.5	26	3	7	3	13	0.654	0.346	28	6	6	2	14	0.462
31					Kanuri	CMR-6	NR				12	18	7	0.875	0.125	24	9	3	0	12	0.667	0.333	24	5	6	1	12	0.792	0.208	24	8	3	1	12	0.792	0.208	24	8	3	1	12	0.833	0.167	22	8	3	0	11	0.542
32					Lemande	CMR-7	NR				14	18	7	0.821	0.179	28	9	5	0	14	0.5	0.5	28	4	7	3	14	0.643	0.357	28	6	6	2	14	0.679	0.321	28	6	7	1	14	0.786	0.214	28	8	5	1	14	0.607
33					Mada	CMR-8	NR				14	18	7	0.926	0.074	28	12	2	0	14	0.63	0.37	28	6	7	1	14	0.481	0.519	28	3	7	4	14	0.519	0.481	28	4	7	3	14	0.741	0.259	28	8	5	1	14	0.407
34				Central African Republic	Biaka Pygmy	CAF	NR				15	18	7	0.967	0.033	30	14	1	0	15	0.767	0.233	30	9	5	1	15	0.867	0.133	30	11	3	1	15	0.8	0.2	32	10	5	1	16	0.967	0.033	30	14	1	0	15	0.233
35	Podgorna et al.,	2015	111	Chad	Daza	TCD-1	DAZ				41	30	7	0.975	0.025	82	39	2	0	41	0.642	0.358	82	17	19	5	41	0.642	0.358	82	17	19	5	41	0.654	0.346	82	18	18	5	41	0.704	0.296	82	20	17	4	41	0.457
36					Fulani Bongor	TCD-2	FBON				50	30	7	0.98	0.02	100	48	2	0	50	0.636	0.364	100	20	23	7	50	0.495	0.505	100	12	25	13	50	0.515	0.485	100	13	25	12	50	0.758	0.242	100	29	18	3	50	0.444
37					Kanembou	TCD-3	KANE				49	30	7	0.948	0.052	98	44	5	0	49	0.635	0.365	98	19	23	7	49	0.521	0.479	98	13	25	11	49	0.552	0.448	98	15	24	10	49	0.729	0.271	98	26	19	4	49	0.417
38	Patin et al.,	2006	108	Gabon	Ateke Bantu	GAB-1	NR				50	27	7	0.869	0.131	100	38	11	1	50	0.798	0.202	100	32	16	2	50	0.586	0.414	100	17	24	9	50	0.616	0.384	100	19	24	7	50	0.838	0.162	100	35	14	1	50	0.475
39	Delomenie et al.,	1996	35		Mbede / Merie / Myene / Fang	GAB-2	NR				52	7	7	0.913	0.087	104	43	9	0	52	0.625	0.375	104	20	25	7	52	0.596	0.404	104	18	26	8	52	0.654	0.346	104	22	24	6	52	0.779	0.221	104	32	17	3	52	0.481
40	Valente et al.,	2015	142		Baka Pygmy	GAB-3	BPY				39	4	4	0.9737	0.0263	78	37	2	0	39	-	-	-	-	-	-	-	0.8158	0.1842	78	26	12	1	39	-	-	-	-	-	-	-	0.7432	0.2568	78	21	15	3	39	-
41	Aklillu et al.,	2018	5	Ethiopia	Ethiopians	ETH-1	NR		Eastern	Population descriptive study	163	4	4	0.982	0.018	326	157	6	0	163	-	-	-	-	-	-	-	0.515	0.485	326	43	81	39	163	-	-	-	-	-	-	-	0.699	0.301	326	79	69	15	163	-
42	Luca et al.,	2008	86		Amhara	ETH-2	AMH				15	7	7	NR							0.633	0.367	30	6	7	2	15	0.433	0.567	30	3	7	5	15	0.433	0.567	30	3	7	5	15	0.733	0.267	30	8	6	1	15	0.4
43			86		Oromo	ETH-3	ORO				12	7	7	NR							0.583	0.417	24	4	6	2	12	0.583	0.417	24	4	6	2	12	0.625	0.375	24	5	5	2	12	0.792	0.208	24	8	3	1	12	0.542
44	Tekola-Ayele et al.,	2015	139		Wolaita	ETH-4	NR				120	2	2	-	-	-	-	-	-	-	-	-	-	-	-	-	-	-	-	-	-	-	-	-	0.38	0.62	240	17	57	46	120	-	-	-	-	-	-	-	-
45	Matimba et al.,	2009	95	Kenya and Tanzania	Luo	KEN / TZA-1	NR				16	15	7	0.8	0.2	32	10	5	1	16	0.56	0.44	32	5	8	3	16	0.73	0.27	32	9	6	1	16	0.73	0.27	32	9	6	1	16	0.7	0.3	32	8	7	1	16	0.56
46			95		Maasai	KEN / TZA-2	NR				12	15	7	0.92	0.08	24	10	2	0	12	0.62	0.38	24	5	5	2	12	0.5	0.5	24	3	6	3	12	0.54	0.46	24	3	6	3	12	0.75	0.25	24	7	4	1	12	0.46
47	Valente et al.,	2015	142	Mozambique	Mozambiquean	MOZ	MOZ				30	4	4	0.8571	0.1429	60	22	7	1	30	-	-	-	-	-	-	-	0.75	0.25	60	17	11	2	30	-	-	-	-	-	-	-	0.7143	0.2857	60	16	12	2	30	-
48			142	Uganda	Karamoja Region	UGA	UGN				116	4	4	0.9301	0.0699	232	100	15	1	116	-	-	-	-	-	-	-	0.6098	0.3902	232	43	55	18	116	-	-	-	-	-	-	-	0.6915	0.3085	232	56	49	11	116	-
49	Bayoumi et al.,	1997	20	Somalia	Somali	SOM-1	NR				50	1	1	1	0	100	50	0	0	50	-	-	-	-	-	-	-	-	-	-	-	-	-	-	-	-	-	-	-	-	-	-	-	-	-	-	-	-	-
50	Patin et al.,	2006	108			SOM-2	NR				24	27	7	0.979	0.021	48	23	1	0	24	0.625	0.375	48	9	12	3	24	0.604	0.396	48	9	11	4	24	0.604	0.396	48	9	11	4	24	0.646	0.354	48	10	11	3	24	0.458
51	Dandara et al.,	2003	33	Tanzania	Tanzanian	TZA-1	NR				117	5	5	0.884615	0.115385	234	93	21	3	117	-	-	-	-	-	-	-	0.666667	0.333333	234	51	54	12	117	0.666667	0.333333	234	51	54	12	117	0.794872	0.205128	234	75	36	6	117	-
52	Mortensen et al.,	2011	98		Burunge	TZA-2	NR				17	18	7	0.97	0.03	34	16	1	0	17	0.394	0.606	34	3	8	6	17	0.697	0.303	34	8	7	2	17	0.636	0.364	34	7	8	2	17	0.677	0.323	34	8	7	2	17	0.576
53					Hadza	TZA-3	NR				14	18	7	1	0	28	14	0	0	14	0.286	0.714	28	1	6	7	14	0.857	0.143	26	10	3	0	13	0.857	0.143	26	10	3	0	13	0.393	0.607	28	2	7	5	14	0.786
54					Maasai	TZA-4	NR				14	18	7	0.929	0.071	28	12	2	0	14	0.5	0.5	28	4	7	3	14	0.643	0.357	28	6	6	2	14	0.679	0.321	28	6	7	1	14	0.607	0.393	28	5	7	2	14	0.5
55					Sandawe	TZA-5	NR				18	18	7	1	0	36	18	0	0	18	0.556	0.444	36	5	9	4	18	0.75	0.25	36	10	7	1	18	0.778	0.222	36	11	6	1	18	0.556	0.444	36	5	9	4	18	0.611
56					Turu	TZA-6	NR				15	18	7	0.966	0.034	30	14	1	0	15	0.621	0.379	30	6	7	2	15	0.586	0.414	30	5	7	3	15	0.586	0.414	30	5	7	3	15	0.828	0.172	30	10	5	0	15	0.552
57	Dandara et al.,	2003	33	Zimbabwe	Zimbabwean	ZWE-1	NR				163	5	5	0.861963	0.138037	326	123	35	5	163	-	-	-	-	-	-	-	0.693252	0.306748	326	85	56	22	163	0.693252	0.306748	326	85	56	22	163	0.791411	0.208589	326	107	44	12	163	-
58	Matimba et al.,	2009	95		San	ZWE-2	NR				40	15	7	0.91	0.09	80	33	7	0	40	0.71	0.29	80	20	17	3	40	0.8	0.2	80	26	12	2	40	0.86	0.14	80	30	9	1	40	0.8	0.2	80	26	12	2	40	0.57
59	Mortensen et al.,	2011	98	Namibia	San	NAM-1	NR		Southern	Population descriptive study	7	18	7	1	0	14	7	0	0	7	0.929	0.071	14	6	1	0	7	0.857	0.143	14	5	2	0	7	0.857	0.143	14	5	2	0	7	1	0	14	7	0	0	7	0.429
60	Valente et al.,	2015	142		Ju/'hoansi (Tsumkwe; North Eastern region)	NAM-2	KNA				62	4	4	1	0	124	62	0	0	62	-	-	-	-	-	-	-	0.9344	0.0656	124	54	8	0	62	-	-	-	-	-	-	-	0.9516	0.0484	124	56	6	0	62	-
61	Dandara et al.,	2003	33	South Africa	Venda	ZAF-1	NR				96	5	5	0.890625	0.109375	192	76	19	1	96	-	-	-	-	-	-	-	0.78125	0.21875	192	60	30	6	96	0.614583	0.385417	192	33	52	11	96	0.78125	0.21875	192	60	30	6	96	-
62	Loktionov et al.,	2002	83		Tswana (Black, North-West Province)	ZAF-2	NR			Observational study	60 / 41	7	7	0.916	0.084	202	85	15	1	101	0.678	0.322	202	46	45	10	101	0.678	0.322	202	46	45	10	101	0.757	0.243	202	58	37	6	101	0.812	0.188	202	67	30	4	101	0.475
63	Matejcic et al.,	2015	94		Mixed ancestry (Western Cape)	ZAF-3	NR				110 / 178	4	4	0.977431	0.0225694	576	275	13	0	288	-	-	-	-	-	-	-	0.668403	0.331597	576	130	125	33	288	-	-	-	-	-	-	-	0.779514	0.220486	576	172	105	11	288	-
64					Xhosa speakers (Western Cape)	ZAF-4	NR				245 / 235	4	4	0.936975	0.0630252	952	417	58	1	476	-	-	-	-	-	-	-	0.709916	0.290084	948	247	179	48	474	-	-	-	-	-	-	-	0.786316	0.213684	950	296	155	24	475	-
65	Anderson et al.,	2012	10	Canada	Canadian (Ontario)	CAN-1	NR	AMERICA	North	Observational study	960 / 0	5	2	0.996781	0.00321888	1864	929	3	0	932	-	-	-	-	-	-	-	-	-	-	-	-	-	-	-	-	-	-	-	-	-	-	-	-	-	-	-	-	0.58243
66	Fuselli et al.,	2007	43		Chipewyan	CAN-NAM-1	CHI			Population descriptive study	13	9	7	1	0	26	13	0	0	13	0.654	0.346	24	6	6	0	12	0.577	0.423	26	4	7	2	13	0.577	0.423	26	4	7	2	13	0.962	0.038	26	12	1	0	13	0.654
67					Cree	CAN-NAM-2	CRE				14	9	7	1	0	28	14	0	0	14	0.714	0.286	28	7	6	1	14	0.75	0.25	28	8	5	1	14	0.75	0.25	28	8	5	1	14	0.893	0.107	28	11	3	0	14	0.786
68	Hegele et al.,	2000	57		Oji-Cree (Northern Ontario)	CAN-4-NAM-3	NR			Observational study	481	14	5	NR							0.906	0.094	962	395.863	78.884	6.253	481	-	-	-	-	-	-	-	0.556	0.444	962	139.971	254.93	86.099	481	0.974	0.026	962	455.988	24.05	0.962	481	0.582
69	Krajinovic et al.,	2000	76		Canadian (Quebec)	CAN-2	NR				306	5	5	-	-	-	-	-	-	-	-	-	-	-	-	-	-	0.524	0.476	582	76	153	62	291	0.534	0.466	582	78	155	58	291	0.751	0.249	582	169	99	23	291	0.545
70	Bisso-Machado et al.,	2016	23	Mexico	Mestizo	MEX-MES-1	NR			Population descriptive study	34	27	7	1	0	68	34	0	0	34	0.368	0.632	68	5	15	14	34	0.882	0.118	68	26	8	0	34	0.882	0.118	68	26	8	0	34	0.838	0.162	68	24	9	1	34	0.881
71	Hernandez-Gonzalez et al.,	2018	59		San Luis Potosi	MEX-MES-2	MEX-MES-2			Observational study	225	6	6	-	-	-	-	-	-	-	0.7	0.3	450	95	125	5	225	0.673	0.327	450	103	97	25	225	0.7	0.3	450	111	93	21	225	0.702	0.298	450	91	134	0	225	0.664
72	Hernandez-Verdin et al.,	2019	60			MEX-MES-3	MEX-MES-3			Population descriptive study	67 / 33	8	7	1	0	200	100	0	0	100	0.545	0.455	200	50	39	11	100	0.628	0.372	200	52	40	8	100	0.645	0.355	200	55	37	8	100	0.744	0.256	200	69	28	3	100	0.587
73	Taja-Chayeb et al.,	2012	137		Central region	MEX-MES-4	MEX-MES-4			Observational study	117	22	7	0.995726	0.0042735	234	116	1	0	117	0.683761	0.316239	234	56	48	13	117	0.696581	0.303419	234	55	53	9	117	0.717949	0.282051	234	60	48	9	117	0.799145	0.200855	234	75	37	5	117	0.641026
74	Fuselli et al.,	2007	43		Maya	MEX-NAM-1	MAY			Population descriptive study	16	9	7	1	0	32	16	0	0	16	0.75	0.25	32	9	6	1	16	0.656	0.344	32	7	7	2	16	0.656	0.344	32	7	7	2	16	0.906	0.094	32	13	3	0	16	0.656
75					Pima	MEX-NAM-2	PIM				16	9	7	1	0	32	16	0	0	16	0.844	0.156	32	11	5	0	16	0.656	0.344	32	7	7	2	16	0.656	0.344	32	7	7	2	16	1	0	32	16	0	0	16	0.625
76	Mortensen et al.,	2011	98			MEX-NAM-3	NR				11	18	7	1	0	22	11	0	0	11	0.955	0.045	22	10	1	0	11	0.591	0.409	22	4	5	2	11	0.591	0.409	22	4	5	2	11	1	0	22	11	0	0	11	0.455
77	Bisso-Machado et al.,	2016	23		Totonaca	MEX-NAM-4	NR				8	27	7	1	0	16	8	0	0	8	0.563	0.437	16	3	3	2	8	0.688	0.312	16	4	3	1	8	0.75	0.25	16	5	2	1	8	1	0	16	8	0	0	8	0.688
78	Hooker et al.,	2008	61	United States of America	African American	USA-AFR-1	NR			Observational study	301	4	2	-	-	-	-	-	-	-	-	-	-	-	-	-	-	0.69	0.31	602	142	137	22	301	-	-	-	-	-	-	-	0.74	0.26	602	165	113	23	301	-
79	Lin et al.,	1993	81			USA-AFR-2	NR			Population descriptive study	96	6	3	-	-	-	-	-	-	-	NR							NR							0.693	0.307	192	46	41	9	96	0.771	0.229	192	57	34	5	96	-
80	Sharma et al.,	2010	127			USA-AFR-3	NR			Observational study	571	7	7	NR							NR							NR							NR							NR							NR
81	Wang et al.,	2015	150			USA-AFR-4	NR				1587 / 2940	7	7	NR							NR							NR							NR							NR							NR
82	Le Marchand et al.,	2001	79		Asian Americans (Japan)	USA-JPN-1	NR				396	4	4	-	-	-	-	-	-	-	-	-	-	-	-	-	-	0.988636	0.0113636	792	387	9	0	396	0.988636	0.0113636	792	387	9	0	396	0.810606	0.189394	792	260	122	14	396	-
83	Sharma et al.,	2010	127		Asian Americans (Japan)	USA-JPN-2	NR				420	7	7	NR							NR							NR							NR							NR							NR
84	Lin et al.,	1993	81		Asian Americans (Korea)	USA-KOR	NR			Population descriptive study	98	6	3	-	-	-	-	-	-	-	NR							NR							0.969	0.031	196	92	6	0	98	0.806	0.194	196	64	30	4	98	-
85	Le Marchand et al.,	2001	79		Hawaiians (Native Oahu)	USA	NR			Observational study	87	4	4	-	-	-	-	-	-	-	-	-	-	-	-	-	-	0.87931	0.12069	174	67	19	1	87	0.87931	0.12069	174	67	19	1	87	0.706897	0.293103	174	43	37	7	87	-
86	Baumgartner et al.,	2009			Latinos	USA-LAT-1	NR				245/0	7	7	1	0	490	245	0	0	245	0.692	0.308	490	117	105	23	245	0.637	0.363	490	99	114	32	245	0.639	0.361	490	100	113	32	245	0.778	0.222	490	148	85	12	245	0.629
87	Lin et al.,	1993	81			USA-LAT-2	NR			Population descriptive study	83	6	3	-	-	-	-	-	-	-	NR							NR							0.771	0.229	166	49	30	4	83	0.825	0.175	166	56	24	3	83	-
88						USA-LAT-3	NR				65	6	3	-	-	-	-	-	-	-	NR							NR							0.685	0.315	130	30	29	6	65	0.808	0.192	130	42	21	2	65	-
89	Sharma et al.,	2010	127			USA-LAT-4	NR			Observational study	588	7	7	NR							NR							NR							NR							NR							NR
90	Lin et al.,	1993	81		Jewish	USA-JEW	NR			Population descriptive study	99	6	3	-	-	-	-	-	-	-	NR							NR							0.586	0.414	198	34	48	17	99	0.652	0.348	198	42	45	12	99	-
91					Mixed ancestry	USA-MIX	NR				99	6	3	-	-	-	-	-	-	-	NR							NR							0.621	0.379	198	38	47	14	99	0.712	0.288	198	50	41	8	99	-
92	Baumgartner et al.,	2009	19		non-Hispanic White (European-deribed populations)	USA-NHW-1	NR			Observational study	490 / 0	7	7	1	0	980	490	0	0	490	0.666	0.334	980	217	218	55	490	0.568	0.432	980	158	241	91	490	0.589	0.411	980	170	237	83	490	0.692	0.308	980	235	209	46	490	0.581
93	Buch et al.,	2008	27			USA-NHW-2	NR				114 / 302	13	7	NR							NR							NR							NR							NR							NR
94	Deitz et al.,	2000	34			USA-NHW-4	NR				391 / 0	7	7	0.999	0.001	774	386	1	0	387	0.704	0.296	774	195	155	37	387	0.541	0.459	774	112	195	80	387	0.563	0.437	774	124	188	75	387	0.734	0.266	774	212	144	31	387	0.563
95	Gallicchio et al.,	2006	45			USA-NHW-5	NR					3	3	-	-	-	-	-	-	-	-	-	-	-	-	-	-	NR							-	-	-	-	-	-	-	NR							-
96	Gross et al.,	1999	51			USA-NHW-6	NR				103 / 119	7	7	1	0	444	222	0	0	222	0.721	0.279	442	115	89	17	221	0.561	0.439	444	70	109	43	222	0.561	0.439	444	70	109	43	222	0.732	0.268	444	119	87	16	222	0.606
97	Hein et al.,	2002	58			USA-NHW-7	NR				0 / 127	7	7	1	0	230	115	0	0	115	0.661	0.339	230	45	62	8	115	0.578	0.422	230	35	63	17	115	0.587	0.413	230	36	63	16	115	0.687	0.313	230	50	58	7	115	0.591
98	Jiao et al.,	2007	66			USA-NHW-8	NR				582	7	7	0.999	0.001	2328	1163	1	0	1164	0.699	0.301	2328	569	490	105	1164	0.535	0.465	2328	333	579	252	1164	0.543	0.457	2328	343	578	243	1164	0.72	0.28	2328	603	470	91	1164	0.556
99	Le Marchand et al.,	2001	79			USA-NHW-9	NR				171	4	4	-	-	-	-	-	-	-	-	-	-	-	-	-	-	0.570175	0.429825	342	56	83	32	171	0.570175	0.429825	342	56	83	32	171	0.722222	0.277778	342	89	69	13	171	-
100	Lin et al.,	1993	81			USA-NHW-10	NR			Population descriptive study	76	6	3	-	-	-	-	-	-	-	NR							NR							0.605	0.395	152	28	36	12	76	0.665	0.335	152	34	33	9	76	-
101	Mahid et al.,	2007	88			USA-NHW-11	NR			Observational study	147 / 76	7	7	1	0	444	222	0	0	222	0.666667	0.333333	444	99	98	25	222	0.581081	0.418919	444	75	108	39	222	0.603604	0.396396	444	81	106	35	222	0.695946	0.304054	444	108	93	21	222	0.587838
102	Sharma et al.,	2010	127			USA-NHW-12	NR				421	7	7	NR							NR							NR							NR							NR							NR
103	Shin et al.,	2008	129			USA-NHW-13	NR				626 / 867	4	4	-	-	-	-	-	-	-	-	-	-	-	-	-	-	NR							-	-	-	-	-	-	-	NR							-
106	Martinez et al.,	1998	93	Nicaragua	Leon	NIC	NR		Central	Population descriptive study	79 / 58	7	7	1	0	258	129	0	0	129	0.821705	0.178295	258	91	30	8	129	0.635659	0.364341	258	52	60	17	129	0.643411	0.356589	258	54	58	17	129	0.829457	0.170543	258	93	28	8	129	0.631783
104	Jorge-Nebert et al.,	2002	67	Panama	Embera	PAN-NAM-1	NR				136	6	6	-	-	-	-	-	-	-	0.71	0.29	272	69	56	11	136	0.901	0.099	272	110	25	1	136	0.908	0.092	272	112	23	1	136	0.963	0.037	272	126	10	0	136	0.901
105					Ngawbe	PAN-NAM-2	NR				105	6	6	-	-	-	-	-	-	-	0.748	0.252	210	59	39	7	105	0.976	0.024	210	100	5	0	105	0.976	0.024	210	100	5	0	105	1	0	210	105	0	0	105	0.981
107	Bailliet et al.,	2007	14	Argentina and Paraguay	Ayoreo	ARG / PRY-NAM-1	NR		South		12	3	3	-	-	-	-	-	-	-	-	-	-	-	-	-	-	-	-	-	-	-	-	-	0.682	0.318	48	11	11	2	24	1	0	48	24	0	0	24	-
108					Chorote	ARG / PRY-NAM-2	NR				4	3	3	-	-	-	-	-	-	-	-	-	-	-	-	-	-	-	-	-	-	-	-	-	0.9	0.1	8	3	1	0	4	1	0	8	4	0	0	4	-
109					Jujuy	ARG / PRY-NAM-3	NR				18	3	3	-	-	-	-	-	-	-	-	-	-	-	-	-	-	-	-	-	-	-	-	-	0.778	0.222	36	11	6	1	18	0.861	0.139	36	13	5	0	18	-
110					Lengua	ARG / PRY-NAM-4	NR				16	3	3	-	-	-	-	-	-	-	-	-	-	-	-	-	-	-	-	-	-	-	-	-	0.688	0.312	32	8	6	2	16	1	0	32	16	0	0	16	-
111					Mapuche	ARG / PRY-NAM-5	NR				5	3	3	-	-	-	-	-	-	-	-	-	-	-	-	-	-	-	-	-	-	-	-	-	0.5	0.5	10	1	3	1	5	0.875	0.125	10	4	1	0	5	-
112					Tehuelche	ARG / PRY-NAM-6	NR				8	3	3	-	-	-	-	-	-	-	-	-	-	-	-	-	-	-	-	-	-	-	-	-	0.667	0.333	16	4	3	1	8	0.75	0.25	16	5	2	1	8	-
113					Toba	ARG / PRY-NAM-7	NR				7	3	3	-	-	-	-	-	-	-	-	-	-	-	-	-	-	-	-	-	-	-	-	-	0.858	0.142	14	5	2	0	7	1	0	14	7	0	0	7	-
114					Wichi	ARG / PRY-NAM-8	NR				20	3	3	-	-	-	-	-	-	-	-	-	-	-	-	-	-	-	-	-	-	-	-	-	0.853	0.147	40	15	5	0	20	0.971	0.029	40	19	1	0	20	-
115	Suarez-Kurtz et al.,	2012	133	Brazil	Afro Brazilian (North Region)	BRA-AFR-1	NR				118	8	8	0.949153	0.0508475	236	106	12	0	118	0.588983	0.411017	236	38	63	17	118	0.677966	0.322034	236	54	52	12	118	0.720339	0.279661	236	61	48	9	118	0.720339	0.279661	236	58	54	6	118	0.59322
116	Talbot et al.,	2010	138		Afro Brazilian (Ilheus, Bahia)	BRA-AFR-2	NR				125	5	5	0.912	0.088	250	104	20	1	125	-	-	-	-	-	-	-	-	-	-	-	-	-	-	0.572581	0.427419	248	41	60	23	124	0.8	0.2	250	77	46	2	125	0.756
117	Suarez-Kurtz et al.,	2012	133		Brown Brazilian (North Region)	BRA-BWN	NR				107	8	8	0.981308	0.0186916	214	103	4	0	107	0.61215	0.38785	214	41	49	17	107	0.598131	0.401869	214	38	52	17	107	0.635514	0.364486	214	43	50	14	107	0.71028	0.28972	214	53	46	8	107	0.542056
118	Barbieri et al.,	2012	17		Mixed	BRA-MIX-1	NR			Observational study	181	1	1	-	-	-	-	-	-	-	0.70442	0.29558	362	87	81	13	181	-	-	-	-	-	-	-	-	-	-	-	-	-	-	-	-	-	-	-	-	-	-
119	Rodriguez-Marques et al.,	2014	117		Mixed (Ilheus and Itabuna, Bahia)	BRA-MIX-2	NR				39 / 185	14	7	-	-	-	-	-	-	-	-	-	-	-	-	-	-	-	-	-	-	-	-	-	-	-	-	-	-	-	-	-	-	-	-	-	-	-	-
120	Silveira et al.,	2012	130		Mixed (North Region)	BRA-MIX-3	NR				196 / 168	5	5	-	-	-	-	-	-	-	-	-	-	-	-	-	-	-	-	-	-	-	-	-	0.602493	0.397507	722	134	167	60	361	0.732687	0.267313	722	198	133	30	361	0.569252
121	Wais-Zanrosso et al.,	2010	145			BRA-MIX-4	NR				60 / 71	7	7	0.96875	0.03125	288	135	9	0	144	0.756944	0.243056	288	78	62	4	144	0.763889	0.236111	288	81	58	5	144	0.729167	0.270833	288	73	64	7	144	0.826389	0.173611	288	98	42	4	144	0.5625
122	Wais-Zanrosso et al.,	2012	146		Mixed (several geographic regions)	BRA-MIX-5	NR				303	7	7	0.954704	0.0452962	574	263	22	2	287	0.624555	0.375445	562	113	125	43	281	0.657088	0.342912	522	113	117	31	261	0.715812	0.284188	468	119	97	18	234	0.731834	0.268166	578	159	105	25	289	0.617747
123	Bisso-Machado et al.,	2016	23		Apalai, Arara, Gaviao, Jamamadi, Surui, Wai-wai, Xavante, Zoro (Amazonia/Brazilian Central Plateau)	BRA-NAM-1	NR			Population descriptive study	83	27	7	1	0	166	83	0	0	83	0.689	0.311	166	39	36	8	83	0.634	0.366	166	33	39	11	83	0.628	0.372	166	33	39	11	83	0.951	0.049	166	75	8	0	83	0.61
124	Suarez-Kurtz et al.,	2012	133		Guarani	BRA-NAM-2	NR				88	8	8	1	0	176	88	0	0	88	0.789773	0.210227	176	55	29	4	88	0.488636	0.511364	176	18	50	20	88	0.488636	0.511364	176	18	50	20	88	0.982955	0.0170455	176	85	3	0	88	0.488636
125	Fuselli et al.,	2007	43		Karitiana	BRA-NAM-3	KAR				16	9	7	1	0	32	16	0	0	16	0.625	0.375	32	6	8	2	16	0.813	0.187	34	11	5	1	17	0.813	0.187	34	11	5	1	17	1	0	32	16	0	0	16	0.813
126	Mortensen et al.,	2011	98			BRA-NAM-4	NR				11	18	7	1	0	22	11	0	0	11	0.909	0.091	22	9	2	0	11	0.591	0.409	22	4	5	2	11	0.591	0.409	22	4	5	2	11	1	0	22	11	0	0	11	0.545
127	Fuselli et al.,	2007	43		Surui	BRA-NAM-5	SUR				16	9	7	1	0	32	16	0	0	16	0.625	0.375	32	6	7	3	16	0.688	0.312	32	8	6	2	16	0.688	0.312	32	8	6	2	16	1	0	32	16	0	0	16	0.719
128	Talbot et al.,	2010	138		Tupinamba (Ilheus)	BRA-NAM-6	NR				30	5	5	0.95	0.05	60	27	3	0	30	-	-	-	-	-	-	-	-	-	-	-	-	-	-	0.566667	0.433333	60	12	10	8	30	0.566667	0.433333	60	10	14	6	30	0.766667
129	Fuselli et al.,	2007	43		Xavante	BRA-NAM-7	XAV				5	9	7	1	0	30	5	7	3	15	0.9	0.1	16	4	1	3	8	0.6	0.4	10	2	2	1	5	0.5	0.5	10	1	3	1	5	1	0	10	5	0	0	5	0.6
130	Rodriguez-Fernandez et al.,	2013	116		North Region	BRA-NOR	NR			Observational study	89	5	5	-	-	-	-	-	-	-	0.808989	0.191011	178	61	22	6	89	0.713483	0.286517	178	44	39	6	89	0.696629	0.303371	178	43	38	8	89	-	-	-	-	-	-	-	0.606742
131	Suarez-Kurtz et al.,	2012	133		White Brazilian	BRA-WHI-1	NR			Population descriptive study	136	8	8	0.996324	0.00367647	272	135	1	0	136	0.669118	0.330882	272	67	48	21	136	0.551471	0.448529	272	43	64	29	136	0.558824	0.441176	272	44	64	28	136	0.709559	0.290441	272	72	49	15	136	0.529412
132	Talbot et al.,	2010	138		White Brazilian (Ilheus, Bahia)	BRA-WHI-2	NR				28	5	5	0.892857	0.107143	56	23	4	1	28	-	-	-	-	-	-	-	-	-	-	-	-	-	-	0.660714	0.339286	56	11	15	2	28	0.821429	0.178571	56	19	8	1	28	0.732143
133	Arias et al.,	1993	12	Colombia / Panama	Embera	COL / PAN-NAM-1	NR				101	3	3	-	-	-	-	-	-	-	-	-	-	-	-	-	-	-	-	-	-	-	-	-	0.896	0.104	202	81	19	1	101	0.965	0.035	202	94	7	0	101	-
134					Ngawbe	COL / PAN-NAM-2	NR				71	3	3	-	-	-	-	-	-	-	-	-	-	-	-	-	-	-	-	-	-	-	-	-	0.979	0.021	142	68	3	0	71	1	0	142	71	0	0	71	-
135	Arias et al.,	2014	13	Colombia	Chimila	COL-NAM-1	NR				23 / 24	3	3	-	-	-	-	-	-	-	-	-	-	-	-	-	-	-	-	-	-	-	-	-	0.83	0.17	94	34	10	3	47	0.904	0.096	94	38	9	0	47	-
136	Fuselli et al.,	2007	43		Coyaima	COL-NAM-2	COY				12	9	7	0.96	0.04	24	11	1	0	12	0.52	0.48	24	3	6	3	12	0.68	0.32	24	6	5	1	12	0.68	0.32	24	6	5	1	12	0.8	0.2	24	8	4	0	12	0.72
137					Piapoco and Curripaco	COL-NAM-3	P&C				13	9	7	1	0	26	13	0	0	13	0.769	0.231	26	8	4	1	13	0.808	0.192	26	8	5	0	13	0.808	0.192	26	8	5	0	13	1	0	26	13	0	0	13	0.769
138	Arias et al.,	2014	13		Wayuu	COL-NAM-4	MR				89 / 11	3	3	-	-	-	-	-	-	-	-	-	-	-	-	-	-	-	-	-	-	-	-	-	0.74	0.26	200	54	40	6	100	0.925	0.075	200	87	13	0	100	-
139					Wiwa	COL-NAM-5	NR				26 / 29	3	3	-	-	-	-	-	-	-	-	-	-	-	-	-	-	-	-	-	-	-	-	-	0.645	0.355	110	23	25	7	55	0.945	0.055	110	49	6	0	55	-
140	Fuselli et al.,	2007	43	Ecuador	Cayapa	ECU-NAM	CAY				15	9	7	1	0	30	15	0	0	15	0.733	0.267	30	8	6	1	15	0.867	0.133	30	11	4	0	15	0.867	0.133	30	11	4	0	15	1	0	30	15	0	0	15	0.867
141	Salazar-Granara et al.,	2016	120	Peru	Amazonas	PER-1	PER-1				17	1	1	-	-	-	-	-	-	-	0.529412	0.470588	34	4	10	3	17	-	-	-	-	-	-	-	-	-	-	-	-	-	-	-	-	-	-	-	-	-	-
142					Apurimac	PER-2	PER-2				13	1	1	-	-	-	-	-	-	-	0.538462	0.461538	26	3	8	2	13	-	-	-	-	-	-	-	-	-	-	-	-	-	-	-	-	-	-	-	-	-	-
143					Lambayeque	PER-3	PER-3				10	1	1	-	-	-	-	-	-	-	0.65	0.35	20	3	7	0	10	-	-	-	-	-	-	-	-	-	-	-	-	-	-	-	-	-	-	-	-	-	-
144	Fuselli et al.,	2007	43		Lima	PER-4	NR				33	9	7	1	0	66	33	0	0	33	0.561	0.439	66	10	17	6	33	0.833	0.167	66	23	9	1	33	0.833	0.167	66	23	9	1	33	0.924	0.076	66	28	5	0	33	0.833
145	Salazar-Granara et al.,	2016	120			PER-5	PER-5				30	1	1	-	-	-	-	-	-	-	0.583333	0.416667	60	8	19	3	30	-	-	-	-	-	-	-	-	-	-	-	-	-	-	-	-	-	-	-	-	-	-
146	Fuselli et al.,	2007	43		Lima (extended)	PER-6	NR				95	9	7	1	0	190	95	0	0	95	0.6	0.4	190	34	46	15	95	0.795	0.205	190	60	31	4	95	0.8	0.2	190	61	30	4	95	0.9	0.1	190	77	17	1	95	0.784
147	Salazar-Granara et al.,	2016	120		Loreto	PER-7	PER-7				16	1	1	-	-	-	-	-	-	-	0.75	0.25	32	9	6	1	16	-	-	-	-	-	-	-	-	-	-	-	-	-	-	-	-	-	-	-	-	-	-
148					Puno	PER-8	PER-8				11	1	1	-	-	-	-	-	-	-	0.590909	0.409091	22	2	9	0	11	-	-	-	-	-	-	-	-	-	-	-	-	-	-	-	-	-	-	-	-	-	-
149	Fuselli et al.,	2007	43		San Martin	PER-9	SMA				11	9	7	1	0	22	11	0	0	11	0.727	0.273	44	12	8	2	22	0.909	0.091	44	18	4	0	22	0.909	0.091	44	18	4	0	22	1	0	22	11	0	0	11	0.955
150	Salazar-Granara et al.,	2016	120			PER-10	PER-10			Observational study	19	1	1	-	-	-	-	-	-	-	0.263158	0.736842	38	2	6	11	19	-	-	-	-	-	-	-	-	-	-	-	-	-	-	-	-	-	-	-	-	-	-
151	Fuselli et al.,	2007	43		Tayacaja	PER-11	TAY			Population descriptive study	11	9	7	1	0	22	11	0	0	11	0.682	0.318	22	5	5	1	11	0.682	0.318	22	5	5	1	11	0.682	0.318	22	5	5	1	11	0.955	0.045	22	10	1	0	11	0.682
152	Bisso-Machado et al.,	2016	23	NR	Andean Natives and other communities with high Amerindian ancestry	LAT-AND	NR				67	27	7	1	0	134	67	0	0	67	0.649	0.351	134	28	31	8	67	0.731	0.269	134	36	26	5	67	0.731	0.269	134	36	26	5	67	0.828	0.172	134	46	19	2	67	0.709
153					Chaco speakers	NAM-CHA	NR				22	27	7	1	0	44	22	0	0	22	0.909	0.091	44	18	4	0	22	0.864	0.136	44	16	6	0	22	0.864	0.136	44	16	6	0	22	1	0	44	22	0	0	22	0.864
154					Guarani	NAM-SOU	NR				34	27	7	1	0	68	34	0	0	34	0.618	0.382	68	13	16	5	34	0.882	0.118	68	26	8	0	34	0.897	0.103	68	27	7	0	34	0.941	0.059	68	30	4	0	34	0.882
164	Magalon et al.,	2008	87	Kazakhstan	Kazakhs	KZA	KZ	ASIA	Central		26	15	6	-	-	-	-	-	-	-	0.635	0.365	104	21	24	7	52	0.75	0.25	104	29	20	3	52	0.769	0.231	104	31	18	3	52	0.865	0.135	104	39	12	1	52	0.75
165	Magalon et al.,	2008	87	Kirghizstan	Kirghizs from lowland	KGZ-1	KRA				47	15	6	-	-	-	-	-	-	-	0.596	0.404	94	17	22	8	47	0.883	0.117	94	37	9	1	47	0.883	0.117	94	37	9	1	47	0.745	0.255	94	26	18	3	47	0.883
166	Magalon et al.,	2008	87		Kirghizs from highland	KGZ-2	KRM				23	15	6	-	-	-	-	-	-	-	0.63	0.37	46	9	11	3	23	0.826	0.174	46	16	6	1	23	0.848	0.152	46	17	5	1	23	0.761	0.239	46	13	9	1	23	0.826
169	Magalon et al.,	2008	87	Uzbekistan	Tajiks from Agalic	UZB-1	TJA			Population descriptive study	32	15	6	-	-	-	-	-	-	-	0.578	0.422	64	11	15	6	32	0.656	0.344	64	14	14	4	32	0.719	0.281	64	17	12	3	32	0.609	0.391	64	12	15	5	32	0.672
170	Patin et al.,	2006	108		Turkmen	UZB-2	NR				50	27	7	1	0	0	50	0	0	50	0.58	0.42	0	17	24	9	50	0.74	0.26	0	27	20	3	50	0.77	0.23	0	30	17	3	50	0.7	0.3	0	25	20	5	50	0.73
171	Magalon et al.,	2008	87		Tajiks from Urgut	UZB-3	TJU				29	15	6	-	-	-	-	-	-	-	0.5	0.5	58	7	15	7	29	0.759	0.241	58	17	10	2	29	0.776	0.224	58	17	11	1	29	0.552	0.448	58	9	14	6	29	0.759
172	Magalon et al.,	2008	87		Uzbeks	UZB-4	UZ				31	15	6	-	-	-	-	-	-	-	0.597	0.403	62	11	15	5	31	0.823	0.177	62	21	9	1	31	0.839	0.161	62	22	8	1	31	0.694	0.306	62	15	13	3	31	0.839
173	Chen et al.,	2006	30	China	Central-South region	CHN-1	NR		East	Observational study	101 / 96	7	7	1	0	386	193	0	0	193	0.564767	0.435233	386	60	98	35	193	0.966321	0.0336788	386	180	13	0	193	0.958549	0.0414508	386	177	16	0	193	0.761658	0.238342	386	113	68	12	193	0.958549
174	Huang et al.,	2015	64		Han	CHN-HAN-1	NR				127 / 159	7	7	0.97028	0.0297203	572	270	15	1	286	0.634615	0.365385	572	109	145	32	286	0.926573	0.0734266	572	247	36	3	286	0.940559	0.0594406	572	254	30	2	286	0.755245	0.244755	572	167	98	21	286	0.973776
175	Lin et al.,	1993	81		Hong Kong	HKG	NR				70	5	5	-	-	-	-	-	-	-	NR							NR							0.943	0.057	140	62	8	0	70	0.693	0.307	140	34	29	7	70	-
176	Lu et al.,	2019	84		Han	CHN-HAN-2	NR				114 / 356	1	1	-	-	-	-	-	-	-	-	-	-	-	-	-	-	-	-	-	-	-	-	-	-	-	-	-	-	-	-	-	-	-	-	-	-	-	-
177	Luan et al.,	2017	85		Northern Han	CHN-HAN-3	NR				510 / 466	6	6	-	-	-	-	-	-	-	0.63627	0.36373	1952	399	444	133	976	0.973361	0.0266393	1952	924	52	0	976	0.973361	0.0266393	1952	924	52	0	976	0.458213	0.541787	694	6	306	35	347	0.972848
178	Mortensen et al.,	2011	98		Han	CHN-HAN-4	NR			Population descriptive study	12	18	7	1	0	24	12	0	0	12	0.5	0.5	24	3	6	3	12	0.958	0.042	24	11	1	0	12	0.958	0.042	24	11	1	0	12	0.792	0.208	24	8	3	1	12	1
179	Patin et al.,	2006	108		Hunan and Zhejang regions	CHN-2	NR				44	27	7	1	0	88	44	0	0	44	0.591	0.409	88	15	22	7	44	0.932	0.068	88	38	6	0	44	0.932	0.068	88	38	6	0	44	0.75	0.25	88	25	16	3	44	0.932
180	Quan et al.,	2016	112		Shangai	CHN-3	NR			Observational study	103 / 370	7	7	1	0	946	473	0	0	473	0.584567	0.415433	946	151	251	71	473	0.96723	0.0327696	946	443	29	1	473	0.96723	0.0327696	946	443	29	1	473	0.758985	0.241015	946	271	176	26	473	0.966173
181	Shen et al.,	2013	128		Nanjing province	CHN-4	NR				137 / 366	3	3	NR							NR							NR							NR							NR							NR
182	Song et al.,	2013	132		Beijing	CHN-5	NR				226	5	2	-	-	-	-	-	-	-	0.610619	0.389381	452	89	98	39	226	-	-	-	-	-	-	-	-	-	-	-	-	-	-	-	-	-	-	-	-	-	-
183	Song et al.,	2009	131		Han from Henan Province	CHN-HAN-5	NR				68 / 144	7	7	1	0	424	212	0	0	212	0.641509	0.358491	424	80	112	20	212	0.959906	0.0400943	424	196	15	1	212	0.959906	0.0400943	424	196	15	1	212	0.792453	0.207547	424	131	74	7	212	0.96934
184	Tian et al.,	2014	140		Han	CHN-HAN-6	NR				0 / 375	1	1	-	-	-	-	-	-	-	-	-	-	-	-	-	-	-	-	-	-	-	-	-	-	-	-	-	-	-	-	0.685333	0.314667	750	170	174	31	375	-
185	Wang et al.,	2012	148		Han	CHN-HAN-7	NR				121 / 178	3	3	-	-	-	-	-	-	-	-	-	-	-	-	-	-	-	-	-	-	-	-	-	0.951271	0.0487288	472	216	17	3	236	0.75	0.25	472	138	78	20	236	-
186	Wang et al.,	2014	149		Zhenjiang	CHN-6	NR				225 / 461	10	3	-	-	-	-	-	-	-	0.613	0.387	1352	259	311	106	676	-	-	-	-	-	-	-	-	-	-	-	-	-	-	0.773	0.227	1346	407	227	39	673	-
187	Wang et al.,	2017	151		Shanxi Province	CHN-7	NR				261 / 0	1	1	-	-	-	-	-	-	-	0.605485	0.394515	474	72	143	22	237	-	-	-	-	-	-	-	-	-	-	-	-	-	-	-	-	-	-	-	-	-	-
188	Zhang et al.,	2005	158		Luoyang City	CHN-8	NR				173	2	2	-	-	-	-	-	-	-	-	-	-	-	-	-	-	-	-	-	-	-	-	-	-	-	-	-	-	-	-	0.864162	0.135838	346	132	35	6	173	-
189	Zhu et al.,	2013	161		Mainland Chinese	CHN-9	NR				141	2	2	-	-	-	-	-	-	-	-	-	-	-	-	-	-	-	-	-	-	-	-	-	-	-	-	-	-	-	-	0.804965	0.195035	282	93	41	7	141	-
190	Zou et al.,	2017	163		Han	CHN-HAN-10	NR				53 / 59	2	2	-	-	-	-	-	-	-	-	-	-	-	-	-	-	-	-	-	-	-	-	-	-	-	-	-	-	-	-	0.75	0.25	224	61	46	5	112	-
191	Cui et al.,	2013	32	Japan	Kitakyushu and Miyazaki Cities	JPN-1	NR			Observational study	54 / 203	3	3	-	-	-	-	-	-	-	-	-	-	-	-	-	-	-	-	-	-	-	-	-	NR							NR							-
192	Hara et al.,	2017	55		Okayama and Kagawa Prefectures	JPN-2	NR				527 / 0	3	3	-	-	-	-	-	-	-	-	-	-	-	-	-	-	0.993359	0.00664137	1054	520	7	0	527	-	-	-	-	-	-	-	0.840607	0.159393	1054	384	118	25	527	-
193	Kobayashi et al.,	2009	75		Nagano Prefecture	JPN-3	NR				85 / 211	4	4	-	-	-	-	-	-	-	-	-	-	-	-	-	-	0.807	0.193	592	193	92	11	296	-	-	-	-	-	-	-	0.975	0.025	592	281	15	0	296	0.984
194	Mortensen et al.,	2011	98		Japanese	JPN-4	NR			Population descriptive study	10	18	7	1	0	20	10	0	0	10	0.7	0.3	20	5	4	1	10	1	0	20	10	0	0	10	1	0	20	10	0	0	10	0.8	0.2	20	6	4	0	10	1
195	Osawa et al.,	2007	106		Akashi City	JPN-5	NR			Observational study	48 / 73	3	3	NR							NR							NR							NR							NR							NR
196	Sekine et al.,	2001	124		Japanese	JPN-7	NR			Population descriptive study	48	33	6	-	-	-	-	-	-	-	0.625	0.375	96	19	22	7	48	0.99	0.01	96	47	1	0	48	0.99	0.01	96	47	1	0	48	0.719	0.281	96	25	19	4	48	0.917
197	Wang et al.,	2015	150		Japaneses from Fukuoka and Nagano	JPN-8	NR			Observational study	1660 / 2128	7	7	NR							NR							NR							NR							NR							NR
198	Yoshimura et al.,	2003	155		Yokote, Akita Prefecture	JPN-9	NR			Population descriptive study	0 / 170	4	3	-	-	-	-	-	-	-	-	-	-	-	-	-	-	0.788235	0.211765	340	105	57	8	170	0.785294	0.214706	340	105	57	8	170	0.794118	0.205882	340	107	56	7	170	-
199	Yoshimura et al.,	2003	155		Ninohe, Iwate Prefecture	JPN-10	NR				0 / 175	4	3	-	-	-	-	-	-	-	-	-	-	-	-	-	-	0.845714	0.154286	350	125	46	4	175	0.845714	0.154286	350	125	46	4	175	0.845714	0.154286	350	125	46	4	175	-
200	Yoshimura et al.,	2003	155		Saku, Nagano Prefecture	JPN-11	NR				0 / 170	4	3	-	-	-	-	-	-	-	-	-	-	-	-	-	-	0.770588	0.229412	340	101	60	9	170	0.770588	0.229412	340	101	60	9	170	0.770588	0.229412	340	101	60	9	170	-
201	Yoshimura et al.,	2003	155		Ishikawa, Okinawa Prefecture	JPN-12	NR				0 / 170	4	3	-	-	-	-	-	-	-	-	-	-	-	-	-	-	0.95	0.05	340	153	17	0	170	0.95	0.05	340	153	17	0	170	0.95	0.05	340	153	17	0	170	-
202	Yoshimura et al.,	2003	155		Katsushita-kita, Tokyo	JPN-13	NR				0 / 195	4	3	-	-	-	-	-	-	-	-	-	-	-	-	-	-	0.976923	0.0230769	390	186	9	0	195	0.974359	0.025641	390	185	10	0	195	0.984615	0.0153846	390	189	6	0	195	-
203	Djordjevic et al.	2012	39	Korea	Koreans	KOR-1	NR				74 / 76	4	4	1	0	300	150	0	0	150	-	-	-	-	-	-	-	0.98	0.02	300	144	6	0	150	-	-	-	-	-	-	-	0.77	0.23	300	89	53	8	150	-
204	Kang et al.,	2009	70			KOR-2	NR				192	33	7	1	0	384	192	0	0	192	0.63	0.37	384	81	87	24	192	0.98	0.02	384	184	8	0	192	0.98	0.02	384	184	8	0	192	0.77	0.23	384	114	68	10	192	0.98
205	Lee et al.,	2003	80		Koreans from Seoul	KOR-3	NR			Observational study	288 / 0	7	7	1	0	576	288	0	0	288	0.649306	0.350694	576	124	126	38	288	0.987847	0.0121528	576	281	7	0	288	0.987847	0.0121528	576	281	7	0	288	0.776042	0.223958	576	174	99	15	288	0.982639
206	Zhang et al.,	2009	159		Koreans from Chungbuk	KOR-4	NR				471	12	7	1	0	942	471	0	0	471	0.664544	0.335456	942	208	210	53	471	0.980892	0.0191083	942	453	18	0	471	0.980892	0.0191083	942	453	18	0	471	0.787686	0.212314	942	293	156	22	471	0.978769
207	Zhang et al.,	2014	160	Mongolia	Mongolian from inner Mongolia	MNG-1	NR				500	3	3	NR							NR							NR							NR							NR							NR
208	Zhang et al.,	2014	160		Han populations from inner Mongolia	MNG-2	NR				500	3	3	NR							NR							NR							NR							NR							NR
209	Luca et al.,	2008	86	Russian Federation	Chukchee	RUS-1	CHK			Population descriptive study	13	7	7	NR							0.615	0.385	26	5	6	2	13	0.808	0.192	26	8	5	0	13	0.808	0.192	26	8	5	0	13	0.692	0.308	26	6	6	1	13	0.731
210	Bisso-Machado et al.,	2016	23		Eskimo, Siberia	RUS-2	NR				38	27	7	1	0	76	38	0	0	38	0.632	0.368	76	15	18	5	38	0.645	0.355	76	16	17	5	38	0.632	0.368	76	15	18	5	38	0.75	0.25	76	21	15	2	38	0.632
211	Luca et al.,	2008	86		Khanty-Mansi, West Siberia	RUS-3	K&M				14	7	7	NR							0.679	0.321	28	6	7	1	14	0.643	0.357	28	6	6	2	14	0.571	0.429	28	5	6	3	14	0.893	0.107	28	11	3	0	14	0.571
212	Fuselli et al.,	2007	43		Yakut Siberians	RUS-4	YAK				22	9	7	1	0	44	22	0	0	22	0.523	0.477	44	6	11	5	22	0.75	0.25	44	12	9	1	22	0.75	0.25	44	12	9	1	22	0.75	0.25	44	12	9	1	22	0.773
213	Luca et al.,	2008	86		Yakuts	RUS-5	YKL				16	7	6	NR							0.625	0.375	32	6	8	2	16	0.781	0.219	32	10	5	1	16	0.75	0.25	32	9	6	1	16	0.75	0.25	32	9	6	1	16	0.781
214	Mortensen et al.,	2011	98		Siberia, Yakut	RUS-6	NR				4	18	7	1	0	8	4	0	0	4	0.625	0.375	8	2	2	0	4	0.875	0.125	8	3	1	0	4	0.875	0.125	8	3	1	0	4	0.625	0.375	8	2	2	0	4	1
215	Fuselli et al.,	2007	43		Western Siberians	RUS-7	WSI				14	9	7	1	0	28	14	0	0	14	0.643	0.357	28	6	6	2	14	0.857	0.143	28	10	4	0	14	0.857	0.143	28	10	4	0	14	0.786	0.214	28	9	4	1	14	0.893
216	Hou et al.,	2011	63	Taiwan	Kaohsiung City	TWN-1	NR			Observational study	0 / 170	5	5	-	-	-	-	-	-	-	-	-	-	-	-	-	-	0.967647	0.0323529	340	159	11	0	170	0.936	0.064	340	159	11	0	170	0.717647	0.282353	340	97	63	10	170	0.952941
217	Lin-Wu et al.,	2008	82		Ami	TWN-2	AM			Population descriptive study	50	3	3	-	-	-	-	-	-	-	-	-	-	-	-	-	-	0.89	0.11	100	39	11	0	50	-	-	-	-	-	-	-	0.63	0.37	100	21	21	8	50	-
218	Lin-Wu et al.,	2008	82		Atayal	TWN-3	AT				50	3	3	-	-	-	-	-	-	-	-	-	-	-	-	-	-	1	0	100	50	0	0	50	-	-	-	-	-	-	-	0.85	0.15	100	37	11	2	50	-
219	Lin-Wu et al.,	2008	82		Hakka	TWN-4	HK				50	3	3	-	-	-	-	-	-	-	-	-	-	-	-	-	-	0.94	0.06	100	44	6	0	50	-	-	-	-	-	-	-	0.79	0.21	100	33	13	4	50	-
220	Lin-Wu et al.,	2008	82		Minnan	TWN-5	MN				50	3	3	-	-	-	-	-	-	-	-	-	-	-	-	-	-	0.94	0.06	100	44	6	0	50	-	-	-	-	-	-	-	0.73	0.27	100	26	21	3	50	-
221	Yeh et al.,	2009	154		Northern Taiwan	TWN-6	NR			Observational study	327 / 409	7	7	NR							NR							NR							NR							NR							NR
222	Lin-Wu et al.,	2008	82		Paiwan	TWN-7	PW			Population descriptive study	49	3	3	-	-	-	-	-	-	-	-	-	-	-	-	-	-	0.684	0.316	98	21	25	3	49	-	-	-	-	-	-	-	0.888	0.112	98	38	11	0	49	-
223	Lin-Wu et al.,	2008	82		Tsou	YWN-8	TS				50	3	3	-	-	-	-	-	-	-	-	-	-	-	-	-	-	0.93	0.07	100	43	7	0	50	-	-	-	-	-	-	-	0.67	0.33	100	21	25	4	50	-
224	Lin-Wu et al.,	2008	82		Yami	TWN-9	YM				48	3	3	-	-	-	-	-	-	-	-	-	-	-	-	-	-	0.906	0.094	96	40	7	1	48	-	-	-	-	-	-	-	0.802	0.198	96	31	15	2	48	-
155	Hosen et al.,	2015	62	Bangladesh	Bangladeshi	BGD	NR		South	Observational study	17 / 123	3	3	-	-	-	-	-	-	-	-	-	-	-	-	-	-	-	-	-	-	-	-	-	NR							NR							-
156	Anitha and Banerjee et al.,	2003	11	India	Dravidian linguistic affiliation and Hindu social category	IND-1	NR			Population descriptive study	166	7	7	1	0	332	166	0	0	166	0.56	0.44	332	54	83	29	166	0.7	0.3	332	93	59	14	166	0.78	0.22	332	108	50	8	166	0.63	0.37	332	61	82	23	166	0.71
157	Balaji et al.,	2012	15		South India	IND-2	NR			Observational study	132	3	3	-	-	-	-	-	-	-	-	-	-	-	-	-	-	-	-	-	-	-	-	-	0.666667	0.333333	264	56	64	12	132	0.647727	0.352273	264	55	61	16	132	-
158	Batra et al.,	2006	18		New Delhi	IND-3	NR				67 / 143	2	2	-	-	-	-	-	-	-	0.502	0.498	420	58	95	57	210	-	-	-	-	-	-	-	0.6	0.4	418	80	91	38	209	-	-	-	-	-	-	-	-
159	Majumder et al.,	2007	89		Kolkata	IND-4	NR				87 / 302	5	5	-	-	-	-	-	-	-	-	-	-	-	-	-	-	0.662281	0.337719	684	155	143	44	342	0.695906	0.304094	684	173	130	39	342	0.625731	0.374269	684	133	162	47	342	0.637427
160	Malik et al.,	2009	90		Kashmir Valley	IND-5	NR				53 / 129	3	3	-	-	-	-	-	-	-	-	-	-	-	-	-	-	-	-	-	-	-	-	-	0.629	0.371	364	72	85	25	182	0.659	0.341	364	79	82	21	182	-
161	Manche et al.,	2016	91		Telangana	IND-6	NR				110 / 160	2	2	-	-	-	-	-	-	-	0.562963	0.437037	540	84	136	50	270	-	-	-	-	-	-	-	-	-	-	-	-	-	-	0.7	0.3	540	128	122	20	270	-
162	Patin et al.,	2006	108		Gujarati	IND-7	NR				50	27	7	1	0	100	50	0	0	50	0.5	0.5	100	13	25	12	50	0.66	0.34	100	22	22	6	50	0.7	0.3	100	25	20	5	50	0.56	0.44	100	16	24	10	50	0.63
163	Sanghera et al.,	2018	121		Punjabi Sikhs	IND-8	NR				460 / 292	2	2	-	-	-	-	-	-	-	-	-	-	-	-	-	-	-	-	-	-	-	-	-	-	-	-	-	-	-	-	0.64	0.36	1504	308	347	97	752	-
225	Mortensen et al.,	2011	98	Cambodia	Cambodian	KHM	NR		Southeast	Population descriptive study	7	18	7	1	0	14	7	0	0	7	0.357	0.643	14	1	3	3	7	1	0	14	7	0	0	7	1	0	14	7	0	0	7	0.786	0.214	14	4	3	0	7	1
226	Susilowati et al.,	2017	135	Indonesia	Malay	IDN-1	NR				37 / 13	6	6	-	-	-	-	-	-	-	0.5	0.5	100	8	34	8	50	0.93	0.07	100	43	7	0	50	0.93	0.07	100	43	7	0	50	0.61	0.39	100	17	27	6	50	0.89
227	Yuliwulandari et al.,	2008	156		Javanese and Sundanese ethnicities	IDN-2	NR				116 / 96	23	6	-	-	-	-	-	-	-	0.533	0.467	424	44	112	56	212	0.91	0.09	424	175	36	1	212	0.91	0.09	424	175	36	1	212	0.63	0.37	424	83	102	27	212	0.901
228	Yuliwulandari et al.,	2019	157		Buginese ethnic community	IDN-3	NR				0 / 50	6	6	-	-	-	-	-	-	-	0.41	0.59	100	10	21	19	50	0.95	0.05	100	45	5	0	50	0.95	0.05	100	45	5	0	50	0.58	0.42	100	17	24	9	50	0.92
229	Patin et al.,	2006	108	Thailand	Thai	THA-1	NR				44	27	7	1	0	88	44	0	0	44	0.409	0.591	88	7	22	15	44	0.886	0.114	88	35	8	1	44	0.886	0.114	88	35	8	1	44	0.614	0.386	88	17	20	7	44	0.886
230	Sangrajrang et al.,	2010	122		Khon Kaen Province	THA-2	NR			Observational study	497 / 0	2	2	-	-	-	-	-	-	-	0.521875	0.478125	960	128	245	107	480	-	-	-	-	-	-	-	-	-	-	-	-	-	-	0.68323	0.31677	966	214	232	37	483	-
231	Luca et al.,	2008	86	Czech Republic	Czechs	CZE	CZK	EUROPE	Eastern	Population descriptive study	27	7	7	NR							0.704	0.296	54	13	12	2	27	0.463	0.537	54	6	13	8	27	0.611	0.389	54	10	13	4	27	0.704	0.296	54	13	12	2	27	0.556
239	Selinski et al.,	2013	125	Hungary	Hungarians	HUN	NR			Observational study	76	8	8	1	0	152	76	0	0	76	0.574	0.426	152	25	37	14	76	0.713	0.287	152	39	31	6	76	0.721	0.279	152	40	30	6	76	0.631	0.369	152	30	36	10	76	0.73
241	Baranska et al.,	2011	16	Poland	Lodz	POL-1	NR				59 / 41	4	4	-	-	-	-	-	-	-	-	-	-	-	-	-	-	-	-	-	-	-	-	-	0.67	0.33	200	48	38	14	100	0.6	0.4	200	32	56	12	100	0.67
242	Gawronska-Szklarz et al.,	2001	47		Szczecin	POL-2	NR				123	4	4	-	-	-	-	-	-	-	-	-	-	-	-	-	-	-	-	-	-	-	-	-	0.52439	0.47561	246	36	57	30	123	0.800813	0.199187	246	87	23	13	123	0.52439
243	Mrozikiewicz et al.,	1996	101		Wielkopolska region	POL-3	NR			Population descriptive study	136 / 112	9	7	1	0	496	248	0	0	248	0.665323	0.334677	496	108	114	26	248	0.556452	0.443548	496	71	134	43	248	0.616935	0.383065	496	90	126	32	248	0.699597	0.300403	496	120	107	21	248	0.606855
244	Pawlik et al.,	2009	109		Szczecin	POL-4	NR				181	4	4	-	-	-	-	-	-	-	-	-	-	-	-	-	-	-	-	-	-	-	-	-	0.599448	0.400552	362	78	61	42	181	0.68232	0.31768	362	81	85	15	181	0.599448
270	Rabstein et al.,	2006	113	Romania	Kyrgyz	ROU-1	NR				290	9	6	-	-	-	-	-	-	-	0.624	0.376	580	113	136	41	290	0.807	0.193	580	189	90	11	290	0.809	0.191	580	190	89	11	290	0.734	0.266	580	156	113	21	290	0.802
271	Rabstein et al.,	2006	113		Romanian	ROU-2	NR				140	9	6	-	-	-	-	-	-	-	0.629	0.371	280	55	66	19	140	0.565	0.435	280	45	69	26	140	0.567	0.433	280	45	69	26	140	0.661	0.339	280	61	63	16	140	0.597
245	Habalova et al.,	2005	53	Slovakia	Slovak Caucasians	SVK-1	NR			Observational study	84 / 83	6	6	1	0	334	167	0	0	167	0.736527	0.263473	334	93	60	14	167	-	-	-	-	-	-	-	0.622754	0.377246	334	63	82	22	167	0.736527	0.263473	334	93	60	14	167	0.58982
246	Kasajova et al.,	2016	71		Slovak Caucasians	SVK-2	NR				1000 / 0	3	3	-	-	-	-	-	-	-	0.685	0.315	200	46	45	9	100	0.56	0.44	200	29	54	17	100	-	-	-	-	-	-	-	0.735	0.265	200	52	43	5	100	-
247	Klimcakova et al.,	2011	74		Eastern Slovakia	SVK-3	NR				80 / 194	4	4	-	-	-	-	-	-	-	-	-	-	-	-	-	-	-	-	-	-	-	-	-	0.624088	0.375912	548	108	126	40	274	0.711679	0.288321	548	139	112	23	274	0.591241
248	Vilckova et al.,	2014	144		Slovak Caucasians	SVK-4	NR				0 / 410	4	4	-	-	-	-	-	-	-	-	-	-	-	-	-	-	0.544304	0.455696	790	124	182	89	395	-	-	-	-	-	-	-	0.724051	0.275949	790	208	156	31	395	0.589873
250	Belogubova et al.,	2005	21	Russian Federation	Caucasians	RUS-8	NR				364	6	6	-	-	-	-	-	-	-	0.703	0.297	728	180	152	32	364	0.544	0.456	728	108	180	76	364	0.563	0.437	728	115	179	70	364	0.728	0.272	728	193	144	27	364	0.576
251	Gaikovitch et al.,	2003	44		Voronezh	RUS-9	NR			Population descriptive study	138 / 152	7	7	1	0	580	290	0	0	290	0.653448	0.346552	580	120	139	31	290	0.582759	0.417241	580	97	144	49	290	0.612069	0.387931	580	107	141	42	290	0.682759	0.317241	580	134	128	28	290	0.606897
252	Luca et al.,	2008	86		European Russia, Mordovians	RUS-10	MOE				14	7	7	NR							0.786	0.214	28	9	4	1	14	0.5	0.5	28	4	6	4	14	0.429	0.571	28	3	6	5	14	0.893	0.107	28	11	3	0	14	0.429
253	Luca et al.,	2008	86		European Russia, Perm Russians	RUS-11	PER				12	7	7	NR							0.792	0.208	24	8	3	1	12	0.625	0.375	24	5	5	2	12	0.625	0.375	24	5	5	2	12	0.917	0.083	24	10	2	0	12	0.542
254	Mortensen et al.,	2011	98		Russian	RUS-12	NR				6	18	7	1	0	12	6	0	0	6	0.583	0.417	12	2	3	1	6	0.417	0.583	12	1	3	2	6	0.417	0.583	12	1	3	2	6	0.75	0.25	12	3	3	0	6	0.583
273	Bonaventure et al.,	2012	25	France	French	FRA-1	NR		Western	Population descriptive study	257 / 292	1	1	-	-	-	-	-	-	-	-	-	-	-	-	-	-	0.578089	0.421911	858	134	228	67	429	-	-	-	-	-	-	-	-	-	-	-	-	-	-	-
274	Delort et al.,	2010	36		Auvergne region	FRA-2	NR			Observational study	1000 / 0	4	4	-	-	-	-	-	-	-	-	-	-	-	-	-	-	0.558	0.442	1998	311	492	196	999	0.574	0.426	1996	325	495	178	998	0.693	0.307	1990	475	429	91	995	0.567
275	Delomenie et al.,	1996	35		White Caucasians	FRA-3	NR			Population descriptive study	60	7	7	1	0	120	60	0	0	60	0.7	0.3	120	29	26	5	60	0.483	0.517	120	14	30	16	60	0.492	0.508	120	15	30	15	60	0.75	0.25	120	34	22	4	60	0.542
276	Fontana et al.,	2009	42		Caucasians	FRA-4	NR			Observational study	45	6	6	NR							NR							NR							NR							NR							NR
277	Mortensen et al.,	2011	98		French	FRA-5	NR			Population descriptive study	9	18	7	1	0	18	9	0	0	9	0.722	0.278	18	4	4	1	9	0.389	0.611	18	1	5	3	9	0.389	0.611	18	1	5	3	9	0.722	0.278	18	4	4	1	9	0.611
232	Cascorbi	1996	28	Germany	Berlin	DEU-1	NR			Observational study	79 / 199	7	7	0.9982	0.0018	556	278	0	0	278	0.673	0.327	556	130	114	34	278	0.561	0.439	556	89	133	56	278	0.59	0.41	556	98	131	49	278	0.689	0.311	556	133	116	29	278	0.586
233	Lin et al.,	1993	81		Whites	DEU-2	NR				100	5	3	-	-	-	-	-	-	-	NR							NR							0.54	0.46	200	29	50	21	100	0.735	0.265	200	54	39	7	100	-
234	Pistorius et al.,	2006	110		Dresden	DEU-4	NR				107	6	6	-	-	-	-	-	-	-	0.700935	0.299065	214	51	48	8	107	0.565421	0.434579	214	33	55	19	107	0.574766	0.425234	214	34	55	18	107	0.700935	0.299065	214	51	48	8	107	0.579439
235	Schnakenberg et al.,	2000	123		Northen part	DEU-5	NR				91 / 132	6	6	-	-	-	-	-	-	-	0.704	0.296	446	119	82	22	223	0.704	0.296	446	52	121	50	223	0.704	0.296	446	70	111	42	223	0.704	0.296	446	115	88	20	223	0.704
236	Selinski et al.,	2013	125		Germans	DEU-6	NR				1693	8	8	0.999	0.001	3386	1690	3	0	1693	0.677	0.323	3386	776	740	177	1693	0.551	0.449	3386	514	838	341	1693	0.566	0.434	3386	542	832	319	1693	0.708	0.292	3386	849	700	144	1693	0.566
237	Zschieschang et al.,	2002	164		Caucasians	DEU-7	NR				194 / 15	7	7	0.999	0.001	418	209	0	0	209	0.677	0.323	418	101	90	18	209	0.551	0.449	418	60	107	42	209	0.566	0.434	418	65	102	42	209	0.708	0.292	418	106	86	17	209	0.566
238	Blomeke et al.,	2009	24	Germany and Netherlands	Caucasians (Germany, Aachen area; the Netherlands, Groningen area)	DEU / NLD	NR				200	4	4	NR							NR							NR							NR							NR							NR
240	Van der Hel et al.,	2003	143	Netherlands	Caucasians from Amsterdam, Maastricht and Doetinchem	NLD	NR				263	6	6	-	-	-	-	-	-	-	0.667	0.333	526	117	117	29	263	0.555	0.445	526	81	130	52	263	0.563	0.437	526	83	130	50	263	0.705	0.295	526	131	109	23	263	0.567
249	Morabia et al.,	2000	97	Switzerland	Geneva	CHE	NR			Observational study	177 / 0	3	3	-	-	-	-	-	-	-	-	-	-	-	-	-	-	-	-	-	-	-	-	-	0.539	0.461	354	51	88	38	177	0.724	0.276	354	93	71	13	177	-
255	Okkels et al.,	1997	104	Denmark	Danish	DNK	NR		Northen	Observational study	124 / 118	4	4	-	-	-	-	-	-	-	-	-	-	-	-	-	-	-	-	-	-	-	-	-	0.52686	0.47314	484	64	127	51	242	0.75	0.25	484	137	89	16	242	0.52686
256	Patin et al.,	2006	108	Finland	Saami	FIN-1	NR			Population descriptive study	48	27	7	1	0	96	48	0	0	48	0.708	0.292	96	24	20	4	48	0.531	0.469	96	14	23	11	48	0.531	0.469	96	14	23	11	48	0.844	0.156	96	34	13	1	48	0.573
257	Wikman et al.,	2002	152		Finnish	FIN-2	NR			Observational study	9 / 64	4	4	NR							NR							NR							NR							NR							NR
258	Zienolddiny et al.,	2008	162	Norway	Caucasians from Oslo	NOR	NR				97 / 316	7	7	0.994872	0.00512821	780	386	4	0	390	0.621429	0.378571	560	109	130	41	280	0.510274	0.489726	292	47	55	44	146	0.669837	0.330163	736	168	157	43	368	0.7575	0.2425	400	120	63	17	200	0.560976
259	Djordjevic et al.	2012	39	Sweden	Swedes	SWE-1	NR			Population descriptive study	74 / 39	4	4	1	0	226	113	0	0	113	-	-	-	-	-	-	-	0.53	0.47	226	32	56	25	113	-	-	-	-	-	-	-	0.17	0.83	226	3	32	78	113	-
260	Patin et al.,	2006	108			SWE-2	NR				50	27	7	1	0	100	50	0	0	50	0.7	0.3	100	25	20	5	50	0.41	0.59	100	8	25	17	50	0.44	0.56	100	10	24	16	50	0.72	0.28	100	26	20	4	50	0.47
289	Loktionov et al.,	2002	83	United Kigndom	Caucasians from Cambridge area	GBR	NR			Observational study	45 / 67	7	7	1	0	224	112	0	0	112	0.732	0.268	224	60	44	8	112	0.478	0.522	224	26	55	31	112	0.504	0.496	224	28	56	28	112	0.754	0.246	224	64	41	7	112	0.509
266	Semiz et al.,	2011	126	Bosnia and Herzegovina	Sarajevo	BIH	NR		Southern	Observational study	56 / 23	2	2	-	-	-	-	-	-	-	-	-	-	-	-	-	-	0.64557	0.35443	158	34	34	11	79	-	-	-	-	-	-	-	0.575949	0.424051	158	21	49	9	79	-
267	Kakkoura et al.,	2017	68	Cyprus	Greek-Cypriot	CYP	NR				1177 / 0	1	1	-	-	-	-	-	-	-	-	-	-	-	-	-	-	-	-	-	-	-	-	-	-	-	-	-	-	-	-	0.702842	0.297158	2322	573	486	102	1161	-
268	Chatzimichalis et al.,	2010	29	Greece	Greeks	GRC-1	NR				26 / 76	7	3	-	-	-	-	-	-	-	-	-	-	-	-	-	-	-	-	-	-	-	-	-	0.563725	0.436275	204	32	51	19	102	0.642857	0.357143	203	53	24.5	24	101.5	-
269	Luca et al.,	2008	86			GRC-2	GRE			Population descriptive study	40	7	7	NR							0.675	0.325	80	18	18	4	40	0.575	0.425	80	13	20	7	40	0.6	0.4	80	14	20	6	40	0.7	0.3	82	20	17	4	41	0.575
261	Betti et al.,	2009	22	Italy	Casale Monferrato and Liguria	ITA-1	NR			Observational study	78 / 194	3	3	-	-	-	-	-	-	-	-	-	-	-	-	-	-	-	-	-	-	-	-	-	NR							NR							-
262	Gemignani et al.,	2009	49		Northern Italy	ITA-2	NR				26 / 78	6	6	-	-	-	-	-	-	-	0.6875	0.3125	160	39	32	9	80	0.6	0.4	170	30	42	13	85	0.607527	0.392473	186	31	51	11	93	0.746154	0.253846	130	37	23	5	65	0.602564
263	Luca et al.,	2008	86		Italians	ITA-3	ITA			Population descriptive study	37	7	7	NR							0.622	0.378	74	14	18	5	37	0.649	0.351	74	16	16	5	37	0.649	0.351	74	16	16	5	37	0.662	0.338	74	16	17	4	37	0.635
264	Mortensen et al.,	2011	98		Sardinian	ITA-4	NR				12	18	7	1	0	24	12	0	0	12	0.667	0.333	24	5	6	1	12	0.667	0.333	24	5	6	1	12	0.667	0.333	5	6	1	1	8	0.667	0.333	24	5	6	1	12	0.708
265	Patin et al.,	2006	108			ITA-5	NR				49	27	7	1	0	98	49	0	0	49	0.755	0.245	98	28	18	3	49	0.449	0.551	98	10	24	15	49	0.459	0.541	98	10	25	14	49	0.755	0.245	98	28	18	3	49	0.459
278	Gil and Lechner et al.,	1998	50	Portugal	Lisbon	PRT-1	NR			Observational study	201	4	4	-	-	-	-	-	-	-	-	-	-	-	-	-	-	-	-	-	-	-	-	-	0.572139	0.427861	402	62	106	33	201	0.706468	0.293532	402	102	80	19	201	0.597015
279	Valente et al.,	2015	142		Portuguese	PRT-2	NR			Population descriptive study	48	4	4	1	0	96	48	0	0	48	-	-	-	-	-	-	-	0.5	0.5	96	12	24	12	48	-	-	-	-	-	-	-	0.7979	0.2021	96	31	15	2	48	-
272	Djordjevic et al.,	2011	38	Serbia	Serbian	SRB	NR				68 / 72	9	7	1	0	280	140	0	0	140	0.706	0.294	280	70	58	12	140	0.561	0.439	280	44	69	27	140	0.582	0.418	280	47	69	24	140	0.709	0.291	280	70	58	12	140	0.421
280	Agundez et al.,	1996	2	Spain	White Spanish	ESP-1	NR				276 / 228	7	7	0.984127	0.015873	2016	976	32	0	1008	0.727183	0.272817	2016	533	400	75	1008	0.549603	0.450397	2016	305	499	204	1008	0.551587	0.448413	2016	307	499	202	1008	0.740079	0.259921	2016	552	388	68	1008	0.527778
281	Agundez et al.,	2002	3		NR	ESP-2	NR			Observational study	120 / 138	6	6	-	-	-	-	-	-	-	0.748062	0.251938	516	137	112	9	258	0.52907	0.47093	516	69	135	54	258	0.52907	0.47093	516	69	135	54	258	0.75	0.25	516	138	111	9	258	0.51938
282	Agundez et al.,	2008	4		White Spanish	ESP-3	NR			Population descriptive study	2624	7	7	0.985889	0.0141114	2622	1274	37	0	1311	0.731121	0.268879	2622	702	513	96	1311	0.537757	0.462243	2622	374	662	275	1311	0.543478	0.456522	2622	383	659	269	1311	0.730359	0.269641	2622	696	523	92	1311	0.530511
283	Garcia-Closas et al.,	2005	46		Asturias / Alicante / Bages / Barcelona metropolitan area / Valles / Tenerife	ESP-4	NR			Observational study	147 / 1002	7	7	NR							NR							NR							NR							NR							NR
284	Ladero et al.,	2002	77		white Spanish	ESP-5	NR				171 / 128	3	3	-	-	-	-	-	-	-	-	-	-	-	-	-	-	-	-	-	-	-	-	-	0.52907	0.47093	516	69	135	54	258	0.75	0.25	516	138	111	9	258	-
285	Landi et al.,	2005	78		Caucasian Spanish from Cataluña	ESP-6	NR				320	7	7	0.998423	0.00157729	634	316	1	0	317	0.682796	0.317204	558	136	109	34	279	0.587719	0.412281	456	87	94	47	228	0.623214	0.376786	560	109	131	40	280	0.720137	0.279863	586	150	122	21	293	0.586879
286	Martinez et al.,	1995	92		White Spanish	ESP-7	NR				137 / 106	7	7	0.99177	0.00823045	486	239	4	0	243	0.973251	0.026749	486	230	13	0	243	0.995885	0.00411523	486	241	2	0	243	0.602881	0.397119	486	88	117	38	243	0.983539	0.0164609	486	235	8	0	243	0.962963
287	Olivera et al.,	2006	105		White Spanish	ESP-8	NR				149 / 117	7	7	0.996124	0.00387597	516	256	2	0	258	0.748062	0.251938	516	137	112	9	258	0.52907	0.47093	516	69	135	54	258	0.52907	0.47093	516	69	135	54	258	0.75	0.25	516	138	111	9	258	0.51938
288	Selinski et al.,	2013	125		Spanish	ESP-9	NR				1312	8	8	0.989	0.011	2624	1283	29	0	1312	0.73	0.27	2624	699	517	96	1312	0.538	0.462	2624	380	652	280	1312	0.548	0.452	2624	394	650	268	1312	0.723	0.277	2624	686	525	101	1312	0.53
290	Torkaman-Boutorabi et al.,	2007	141	Iran	Teheran	IRN	NR	MIDDLE EAST	Western	Population descriptive study	110 / 119	4	4	1	0	458	229	0	0	229	-	-	-	-	-	-	-	-	-	-	-	-	-	-	0.68559	0.31441	458	101	112	16	229	0.620087	0.379913	458	83	118	28	229	-
291	Mortensen et al.,	2011	98	Israel	Druze	ISR-1	NR				11	18	7	1	0	22	11	0	0	11	0.714	0.286	22	6	4	1	11	0.524	0.476	22	3	6	2	11	0.524	0.476	22	3	6	2	11	0.762	0.238	22	6	4	1	11	0.619
292	Patin et al.,	2006	108		Ashkenazi Jews	ISR-2	NR				40	27	7	1	0	80	40	0	0	40	0.625	0.375	80	16	18	6	40	0.488	0.512	80	10	20	10	40	0.488	0.512	80	10	20	10	40	0.638	0.362	80	16	19	5	40	0.488
293	Regev-Avraham et al.,	2018	114		Israeli Arab	ISR-3	NR			Observational study	274 / 0	6	6	NR							NR							NR							NR							NR							NR
294	Jarrar et al.,	2018	65	Jordan	Jordanian	JOR	NR			Population descriptive study	68	6	6	0.993	0.007	136	67	1	0	68	0.735	0.265	136	44	16	8	68	0.515	0.485	136	20	30	18	68	0.647	0.353	136	28	32	8	68	0.691	0.309	136	34	26	8	68	0.676
295	Nasr et al.,	2017	102	Lebanon	Lebanese	LBN	NR			Observational study	306	10	7	0.998	0.002	612	305	1	0	306	0.649	0.351	612	172	91	43	306	0.559	0.441	612	65	175	66	306	0.582	0.418	612	109	137	60	306	0.69	0.31	612	188	83	35	306	0.56
296	Al-Moundhri et al.,	2007	7	Oman	Omani	OMN	NR			Population descriptive study	100	7	7	1	0	200	100	0	0	100	0.61	0.39	200	46	30	24	100	0.64	0.36	200	42	44	14	100	0.69	0.31	200	49	39	12	100	0.65	0.35	200	42	46	12	100	0.61
167	Mortensen et al.,	2011	98	Pakistan	Brahui	PAK-1	NR				12	18	7	1	0	24	12	0	0	12	0.667	0.333	24	5	6	1	12	0.625	0.375	24	5	5	2	12	0.75	0.25	24	7	4	1	12	0.625	0.375	24	5	6	1	12	0.792
168	Selinski et al.,	2013	125		NR	PAK-2	NR			Observational study	331	8	8	1	0	120	60	0	0	60	0.684	0.316	120	29	25	6	60	0.56	0.44	120	19	29	12	60	0.579	0.421	120	20	29	11	60	0.724	0.276	120	32	23	5	60	0.583
297	Abu Zahra et al.,	2020	1	Saudi Arabia	Al-Ahsa	SAU-1	NR			Population descriptive study	96	7	7	0.99	0.01	192	94	2	0	96	0.646	0.354	192	41	42	13	96	0.573	0.427	192	36	38	22	96	0.589	0.411	192	39	35	22	96	0.708	0.292	192	52	32	12	96	0.49
298	Al-Shaqha et al.,	2015	8		Saudi	SAU-2	NR			Observational study	94 / 89	4	4	-	-	-	-	-	-	-	0.702	0.298	360	91	71	18	180	-	-	-	-	-	-	-	0.516	0.484	360	51	84	45	180	0.718	0.282	362	94	72	15	181	-
299	Demokan et al.,	2010	37	Turkey	Turkish	TUR-1	NR				44 / 49	3	3	-	-	-	-	-	-	-	-	-	-	-	-	-	-	-	-	-	-	-	-	-	0.682796	0.317204	186	46	35	12	93	0.715054	0.284946	186	51	31	11	93	-
300	Dursun et al.,	2018	40			TUR-2	NR				99 / 101	3	3	-	-	-	-	-	-	-	-	-	-	-	-	-	-	-	-	-	-	-	-	-	0.6475	0.3525	400	87	85	28	200	0.6625	0.3375	400	82	101	17	200	-
301	Sukru-Aynacioglu et al.,	1997	134		Turkish from Gaziantep	TUR-3	NR			Population descriptive study	187 / 116	7	7	1	0	606	303	0	0	303	0.650165	0.349835	606	124	146	33	303	0.582508	0.417492	606	97	159	47	303	0.630363	0.369637	606	115	152	36	303	0.694719	0.305281	606	143	135	25	303	0.594059
302	Al-Ahmad et al.,	2017	6	United Arab Emirates	Emirati	ARE-1	NR				576	7	7	0.901	0.099	1110	448	100	7	555	0.517	0.483	1110	129	308	118	555	0.636	0.364	1110	181	343	31	555	0.655	0.345	1110	197	330	28	555	0.865	0.135	1110	412	139	4	555	0.682
303	Woolhouse et al.,	1997	153		Eastern region of Abu Dhabi	ARE-2	NR				0 / 106	7	7	0.995192	0.00480769	208	103	1	0	104	0.746	0.254	208	55	45	4	104	0.445	0.555	208	18	57	29	104	0.464	0.536	208	19	59	26	104	0.789	0.211	208	64	36	4	104	0.445
304	Mortensen et al.,	2011	98	New Guinea	Papuan	PNG	MR	OCEANIA	-	Population descriptive study	2	18	7	1	0	4	2	0	0	2	0.75	0.25	4	1	1	0	2	1	0	4	2	0	0	2	1	0	4	2	0	0	2	1	0	4	2	0	0	2	1
305	Kilfoy et al.,	2010	73	Multi-ethnic	United States of America	MTE-1	NR	MULTI ETHIC STUDIES	-	Observational study	535	6	6	NR							NR							NR							NR							NR							NR
306	Moore et al.,	2010	96			MTE-2	NR				335 / 947	6	6	-	-	-	-	-	-	-	0.686467	0.313533	2542	604	537	130	1271	0.539308	0.460692	2544	383	606	283	1272	0.558523	0.441477	2546	416	590	267	1273	0.71063	0.28937	2540	641	523	106	1270	0.554065
307	Morton et al.,	2006	99			MTE-3	NR				435 / 487	6	6	-	-	-	-	-	-	-	0.675388	0.324612	1032	227	243	46	516	0.58624	0.41376	1032	183	239	94	516	0.58624	0.41376	1032	183	239	94	516	0.696705	0.303295	1032	249	221	46	516	0.58624
308	Moslehi et al.,	2006	100			MTE-4	NR				237 / 535	6	6	-	-	-	-	-	-	-	0.68	0.32	1226	295	245	73	613	0.57	0.43	1226	218	279	116	613	0.59	0.41	1226	218	279	116	613	0.71	0.29	1226	312	228	73	613	0.59
309	Nothlings et al.,	2009	103			MTE-5	NR				767 / 755	7	7	NR							NR							NR							NR							NR							NR
310	Suzuki et al.,	2008	136			MTE-6	NR				253 / 383	7	7	NR							NR							NR							NR							NR							NR
311	Gemignani et al.,	2007	48		European countries and United States of America	MTE-7	NR				106 / 211	6	6	-	-	-	-	-	-	-	0.686869	0.313131	594	144	120	33	297	0.560185	0.439815	432	73	96	47	216	0.614238	0.385762	604	105	161	36	302	0.730769	0.269231	572	156	106	24	286	0.541237
312	Heck et al.,	2012	56			MTE-8	NR				557 / 1496	14	6	-	-	-	-	-	-	-	0.546	0.454	4106	612	1018	423	2053	0.688	0.312	4106	972	881	200	2053	0.663	0.337	4106	903	917	233	2053	0.517	0.483	4106	549	1025	479	2053	0.682
313	Cox et al.,	2011	31			MTE-9	NR				10352 / 0	3	3	-	-	-	-	-	-	-	-	-	-	-	-	-	-	NR							-	-	-	-	-	-	-	NR							-
314	Rothman et al.,	2010	118			MTE-10	NR				48275	1	1	-	-	-	-	-	-	-	-	-	-	-	-	-	-	-	-	-	-	-	-	-	-	-	-	-	-	-	-	-	-	-	-	-	-	-	-
315	Bu et al.,	2004	26		Middle East countries	MTE-11	NR				492 / 21	6	6	-	-	-	-	-	-	-	0.669	0.331	974	218	216	53	487	0.58	0.42	974	164	237	86	487	0.828	0.172	974	334	139	14	487	0.671	0.329	974	219	215	53	487	0.698
316	Selinski et al.,	2013	125		Several ethnicities	MTE-12	NR				190	7	7	0.996	0.004	380	188	2	0	190	0.656	0.344	380	82	86	22	190	0.639	0.361	380	78	87	25	190	0.655	0.345	380	82	85	23	190	0.777	0.223	380.64	115.32	66	9	190.32	0.636
317	Wang et al.,	2010	147			MTE-13	NR				649 / 1098	7	7	NR							NR							NR							NR							NR							NR
[truncated: 261 more columns]

## Sheet: INTERMEDIA
S1 Table									Phenotypes
															TOTAL
	Study	Year	Country	Ethnicity / Region	Achronyms		Continental Region	Subregions	Fast		Intermediate		Slow
					This study	Original study											FIGURE 1	FIGURE 2
56	Ribouh-Arras et al.,	2019	Algeria	Constantine and Tizi-Ouzzou cities	DZA	DZA	AFRICA	Northern	7	0.037037	48	0.253968	134	0.708995	189	1	Y	Y
60	Luca et al.,	2008	EGY	Egyptians	EGY-4	EGY			3	0.0810811	9	0.243243	25	0.675676	37	1	Y	Y
61	Guaoua et al.,	2014	Morocco	Moroccan different Regions	MAR-1	NR			10	0.0613497	35	0.214724	118	0.723926	163	1	Y	N
62	Patin et al.,	2006		Moroccan	MAR-2	NR			9	0.204545	-	-	35	0.795455	44	1	Y	Y
45	Al-Yahyaee et al.,	2007	Sudan	Northern Sudanese	SDN-1	NR			5	0.0393701	35	0.275591	87	0.685039	127	1	Y	Y	NO ESTA EN EL MAPA
46	Bayoumi et al.,	1997		Sudanese	SDN-2	NR			-	-	-	-	-	-	-	-	Y	N
47	Mortensen et al.,	2011		Dinka	SND-3	NR			2	0.153846	-	-	11	0.846154	13	1	Y	Y
63	Khlifi et al.,	2014	Tunisia	general Tunisian population	TUN-1	NR			-	-	-	-	-	-	-	-	Y	N
64	Ouerhani et al.,	2011		Tunisia different geographic origins	TUN-2	NR			74	0.239482	139	0.449838	96	0.31068	309	1	Y	N
2	Podgorna et al.,	2015	Burkina Faso	Fulani Banfora	BFA-1	FBAN		Western	9	0.183673	-	-	40	0.816327	49	1	Y	Y
3	Podgorna et al.,	2015		Fulani Tindangou	BFA-2	FTIN			9	0.1875	-	-	39	0.8125	48	1	Y	Y
16	Valente et al.,	2015	Equatorial Guinea	Equatoguinean	GNQ	EQG			8	0.097561	43	0.52439	31	0.378049	82	1	Y	N
26	Delomenie et al.,	1996	Mali	Dogon caste	MLI-1	NR			6	0.4	-	-	9	0.6	15	1	Y	Y	DEBEN PRESNETARSE POR SEPARADO
27	Delomenie et al.,	1996		Dogon non-caste	MLI-2	NR			13	0.26	-	-	37	0.74	50	1	Y	Y	DEBEN PRESNETARSE POR SEPARADO
31	Luca et al.,	2008	Nigeria	Dendi	NGA-1	WAF			2	0.181818	1	0.0909091	8	0.727273	11	1	Y	Y
32	Matimba et al.,	2009		Hausa	NGA-2	NR			NR								Y	N
33	Matimba et al.,	2009		Ibo	NGA-3	NR			NR								Y	N
34	Matimba et al.,	2009		Yoruba	NGA-4	NR			NR								Y	N
35	Mortensen et al.,	2011			NGA-5	NR			6	0.6	-	-	4	0.4	10	1	Y	Y
36	Podgorna et al.,	2015		Fulani Ander	NGA-6	FADE			14	0.148936	-	-	80	0.851064	94	1	Y	Y
38	Sabbagh et al.,	2008	Senegal	Mandenka (Niokolo)	SEN	NR			27	0.3	-	-	63	0.7	90	1	Y	Y
1	Valente et al.,	2015	Angola	Angolian	AGO	ANG		Central	5	0.15625	9	0.28125	18	0.5625	32	1	Y	N
4	Mortensen et al.,	2011	Cameroon	Baka Pygmy	CMR-1	NR			4	0.571429	-	-	3	0.428571	7	1	Y	Y
5	Patin et al.,	2006			CMR-2	NR			16	0.533333	-	-	14	0.466667	30	1	Y	Y
6	Mortensen et al.,	2011		Bakola Pygmy	CMR-3	NR			6	1	-	-	#REF!	#REF!	6	#REF!	Y	Y
7	Patin et al.,	2006			CMR-4	NR			31	0.775	-	-	9	0.225	40	1	Y	Y
8	Mortensen et al.,	2011		Fulani	CMR-5	NR			2	0.153846	-	-	11	0.846154	13	1	Y	Y
9	Mortensen et al.,	2011		Kanuri	CMR-6	NR			6	0.5	-	-	6	0.5	12	1	Y	Y
10	Mortensen et al.,	2011		Lemande	CMR-7	NR			4	0.333333	-	-	8	0.666667	12	1	Y	Y
11	Mortensen et al.,	2011		Mada	CMR-8	NR			1	0.0769231	-	-	12	0.923077	13	1	Y	Y
12	Mortensen et al.,	2011	Central Africa Republic	Biaka Pygmy	CAF	NR			10	0.769231	-	-	3	0.230769	13	1	Y	Y
13	Podgorna et al.,	2015	Chad	Daza	TCD-1	DAZ			10	0.25641	-	-	29	0.74359	39	1	Y	Y
14	Podgorna et al.,	2015		Fulani Bongor	TCD-2	FBON			9	0.183673	-	-	40	0.816327	49	1	Y	Y
15	Podgorna et al.,	2015		Kanembou	TCD-3	KANE			5	0.111111	-	-	40	0.888889	45	1	Y	Y
21	Patin et al.,	2006	Gabon	Ateke Bantu	GAB-1	NR			13	0.265306	-	-	36	0.734694	49	1	Y	Y
22	Delomenie et al.,	1996		Mbede / Merie / Myene / Fang	GAB-2	NR			14	0.269231	-	-	38	0.730769	52	1	Y	Y
23	Valente et al.,	2015		Baka Pygmy	GAB-3	BPY			14	0.358974	20	0.512821	5	0.128205	39	1	Y	N
17	Aklillu et al.,	2018	Ethiopia	Ethiopians	ETH-1	NR		Eastern	0	0	15	0.176471	70	0.823529	85	1	Y	N
18	Luca et al.,	2008		Amhara	ETH-2	AMH			0	0	4	0.266667	11	0.733333	15	1	Y	Y
19	Luca et al.,	2008		Oromo	ETH-3	ORO			0	0	5	0.416667	7	0.583333	12	1	Y	Y
20	Tekola-Ayele et al.,	2015		Wolaita	ETH-4	NR			29	0.241667	91	0.758333	0	0	120	1	Y	Y
24	Matimba et al.,	2009	Kenya and Tanzania	Luo	KEN / TZA-1	NR			NR								Y	N
25	Matimba et al.,	2009		Maasai	KEN / TZA-2	NR			NR								Y	N
28	Valente et al.,	2015	Mozambique	Mozambiquean	MOZ	MOZ			2	0.0666667	15	0.5	13	0.433333	30	1	Y	N
37	Valente et al.,	2015	Uganda	Karamoja Region	UGA	UGN			10	0.0862069	28	0.241379	78	0.672414	116	1	Y	N
39	Bayoumi et al.,	1997	Somalia	Somali	SOM-1	NR			-	-	-	-	-	-	-	-	Y	N
40	Patin et al.,	2006			SOM-2	NR			5	0.208333	-	-	19	0.791667	24	1	Y	Y
48	Dandara et al.,	2003	Tanzania	Tanzanian	TZA-1	NR			15	0.128205	42	0.358974	60	0.512821	117	1	Y	N
49	Mortensen et al.,	2011		Burunge	TZA-2	NR			1	0.0714286	-	-	13	0.928571	14	1	Y	Y
50	Mortensen et al.,	2011		Hadza	TZA-3	NR			2	0.153846	-	-	11	0.846154	13	1	Y	Y
51	Mortensen et al.,	2011		Maasai	TZA-4	NR			2	0.153846	-	-	11	0.846154	13	1	Y	Y
52	Mortensen et al.,	2011		Sandawe	TZA-5	NR			5	0.3125	-	-	11	0.6875	16	1	Y	Y
53	Mortensen et al.,	2011		Turu	TZA-6	NR			4	0.307692	-	-	9	0.692308	13	1	Y	Y
54	Dandara et al.,	2003	Zimbabwe	Zimbabwean	ZWE-1	NR			17	0.104294	60	0.368098	86	0.527607	163	1	Y	N
55	Matimba et al.,	2009		San	ZWE-2	NR			NR								Y	N
29	Mortensen et al.,	2011	Namibia	San	NAM-1	NR		Southern	6	0.857143	-	-	1	0.142857	7	1	Y	Y
30	Valente et al.,	2015		Ju/'hoansi (Tsumkwe; North Eastern region)	NAM-2	KNA			38	0.612903	23	0.370968	1	0.016129	62	1	Y	N
41	Dandara et al.,	2003	South Africa	Venda	ZAF-1	NR			9	0.09375	27	0.28125	60	0.625	96	1	Y	N
42	Loktionov et al.,	2002		Tswana (Black, North-West Province)	ZAF-2	NR			12	0.118812	49	0.485149	40	0.39604	101	1	Y	Y
43	Matejcic et al.,	2015		Mixed ancestry (Western Cape)	ZAF-3	NR			49	0.170139	124	0.430556	115	0.399306	288	1	Y	N
44	Matejcic et al.,	2015		Xhosa speakers (Western Cape)	ZAF-4	NR			87	0.183932	231	0.488372	155	0.327696	473	1	Y	N
65	Anderson et al.,	2012	Canada	Canadian (Ontario)	CAN-1	NR	AMERICA	North	154 (0.431)				203	0.568627	357	0.999627	Y	N
66	Fuselli et al.,	2007		Chipewyan	CAN-NAM-1	CHI			5	0.384615	-	-	8	0.615385	13	1	Y	Y
67	Fuselli et al.,	2007		Cree	CAN-NAM-2	CRE			7	0.5	-	-	7	0.538462	14	1.03846	Y	Y
68	Hegele et al.,	2000		Oji-Cree (Northern Ontario)	CAN-4-NAM-3	NR			-		-		-	-	-	-	Y	N
69	Krajinovic et al.,	2000		Canadian (Quebec)	CAN-2	NR			21	0.0721649	111	0.381443	159	0.546392	291	1	Y	N
70	Bisso-Machado et al.,	2016	Mexico	Mestizo	MEX-MES-1	NR			8	0.242424	-	-	25	0.757576	33	1	Y	Y
71	Hernandez-Gonzalez et al.,	2018		San Luis Potosi	MEX-MES-2	MEX-MES-2			41	0.213542	-	-	151	0.786458	192	1	Y	Y
72	Hernandez-Verdin et al.,	2019			MEX-MES-3	MEX-MES-3			19	0.19	49	0.49	32	0.32	100	1	Y	Y
73	Taja-Chayeb et al.,	2012		Central region	MEX-MES-4	MEX-MES-4			14	0.168675	37	0.445783	32	0.385542	83	1	Y	Y
74	Fuselli et al.,	2007		Maya	MEX-NAM-1	MAY			7	0.4375	-	-	9	0.5625	16	1	Y	Y
75	Fuselli et al.,	2007		Pima	MEX-NAM-2	PIM			9	0.5625	-	-	7	0.4375	16	1	Y	Y
76	Mortensen et al.,	2011			MEX-NAM-3	NR			7	0.636364	-	-	4	0.363636	11	1	Y	Y
77	Bisso-Machado et al.,	2016		Totonaca	MEX-NAM-4	NR			2	0.25	-	-	6	0.75	8	1	Y	Y
78	Hooker et al.,	2008	United States of America	African American	USA-AFR-1	NR			-	-	-	-	-	-	-	-	Y	N
79	Lin et al.,	1993			USA-AFR-2	NR			-	-	-	-	-	-	-	-	Y	N
80	Sharma et al.,	2010			USA-AFR-3	NR			48	0.084063	275	0.481611	248	0.434326	571	1	Y	Y
81	Wang et al.,	2015			USA-AFR-4	NR			394	0.0870334	3454	0.762978	679	0.149989	4527	1	Y	Y
82	Le Marchand et al.,	2001		Asian Americans (Japan)	USA-JPN-1	NR			192	0.484848	156	0.393939	48	0.121212	396	1	Y	N
83	Sharma et al.,	2010		Asian Americans (Japan)	USA-JPN-2	NR			204	0.485714	175	0.416667	41	0.097619	420	1	Y	Y
84	Lin et al.,	1993		Asian Americans (Korea)	USA-KOR	NR			-	-	-	-	-	-	-	-	Y	N
85	Le Marchand et al.,	2001		Hawaiians (Native Oahu)	USA	NR			27	0.310345	37	0.425287	23	0.264368	87	1	Y	N
86	Baumgartner et al.,	2009		Hispanics	USA-HIS-1	NR			26	0.106122	114	0.465306	105	0.428571	245	1	Y	Y
87	Lin et al.,	1993			USA-HIS-2	NR			-	-	-	-	-	-	-	-	Y	N
88	Lin et al.,	1993			USA-HIS-3	NR			-	-	-	-	-	-	-	-	Y	N
89	Sharma et al.,	2010			USA-HIS-4	NR			65	0.110544	268	0.455782	255	0.433673	588	1	Y	Y
90	Lin et al.,	1993		Jewish	USA-JEW	NR			-	-	-	-	-	-	-	-	Y	N
91	Lin et al.,	1993		Mixed ancestry	USA-MIX	NR			-	-	-	-	-	-	-	-	Y	N
92	Baumgartner et al.,	2009		non-Hispanic White	USA-NHW-1	NR			28	0.0571429	175	0.357143	287	0.585714	490	1	Y	Y
93	Buch et al.,	2008			USA-NHW-2	NR			175	0.438596	-	-	224	0.561404	399	1	Y	Y
94	Deitz et al.,	2000			USA-NHW-4	NR			23	0.0594315	151	0.390181	213	0.550388	387	1	Y	Y
95	Gallicchio et al.,	2006			USA-NHW-5	NR			426 (0.410)				613	0.58999	1039	0.99999	Y	N
96	Gross et al.,	1999			USA-NHW-6	NR			57	0.257919	-	-	164	0.742081	221	1	Y	Y
97	Hein et al.,	2002			USA-NHW-7	NR			8	0.0941176	47	0.552941	30	0.352941	85	1	Y	Y
98	Jiao et al.,	2007			USA-NHW-8	NR			27	0.0478723	211	0.374113	326	0.578014	564	1	Y	Y
99	Le Marchand et al.,	2001			USA-NHW-9	NR			8	0.0467836	77	0.450292	86	0.502924	171	1	Y	N
100	Lin et al.,	1993			USA-NHW-10	NR			-	-	-	-	-	-	-	-	Y	N
101	Mahid et al.,	2007			USA-NHW-11	NR			17	0.0765766	79	0.355856	126	0.567568	222	1	Y	Y
102	Sharma et al.,	2010			USA-NHW-12	NR			21	0.0498812	147	0.349169	253	0.60095	421	1	Y	Y
103	Shin et al.,	2008			USA-NHW-13	NR			80	0.0537273	529	0.355272	880	0.591001	1489	1	Y	N
106	Martinez et al.,	1998	Nicaragua	Leon	NIC	NR		Central	30	0.218978	39	0.284672	68	0.49635	137	1	Y	Y
104	Jorge-Nebert et al.,	2002	Panama	Embera	PAN-NAM-1	NR			116	0.852941	-	-	20	0.147059	136	1	Y	Y
105	Jorge-Nebert et al.,	2002		Ngawbe	PAN-NAM-2	NR			97	0.92381	-	-	8	0.0761905	105	1	Y	Y
107	Bailliet et al.,	2007	Argentina and Paraguay	Ayoreo	ARG / PRY-NAM-1	NR		South	8	0.666667	-	-	4	0.333333	12	1	Y	N
108	Bailliet et al.,	2007		Chorote	ARG / PRY-NAM-2	NR			3	0.75	-	-	1	0.25	4	1	Y	N
109	Bailliet et al.,	2007		Jujuy	ARG / PRY-NAM-3	NR			8	0.444444	-	-	10	0.555556	18	1	Y	N
110	Bailliet et al.,	2007		Lengua	ARG / PRY-NAM-4	NR			7	0.4375	-	-	9	0.5625	16	1	Y	N
111	Bailliet et al.,	2007		Mapuche	ARG / PRY-NAM-5	NR			1	0.2	-	-	4	0.8	5	1	Y	N
112	Bailliet et al.,	2007		Tehuelche	ARG / PRY-NAM-6	NR			2	0.25	-	-	6	0.75	8	1	Y	N
113	Bailliet et al.,	2007		Toba	ARG / PRY-NAM-7	NR			3	0.428571	-	-	4	0.571429	7	1	Y	N
114	Bailliet et al.,	2007		Wichi	ARG / PRY-NAM-8	NR			12	0.6	-	-	8	0.4	20	1	Y	N
115	Suarez-Kurtz et al.,	2012	Brazil	Afro Brazilian (North Region)	BRA-AFR-1	NR			9	0.0762712	53	0.449153	56	0.474576	118	1	Y	Y
116	Talbot et al.,	2010		Afro Brazilian (Ilheus, Bahia)	BRA-AFR-2	NR			20	0.8	-	-	5	0.2	25	1	Y	N
117	Suarez-Kurtz et al.,	2012		Brown Brazilian (North Region)	BRA-BWN	NR			7	0.0654206	41	0.383178	59	0.551402	107	1	Y	Y
118	Barbieri et al.,	2012		Mixed	BRA-MIX-1	NR			-	-	-	-	-	-	-	-	Y	N
119	Rodriguez-Marques et al.,	2014		Mixed (Ilheus and Itabuna, Bahia)	BRA-MIX-2	NR			90 (0.638)				51	0.361702	141	0.999702	Y	Y
120	Silveira et al.,	2012		Mixed (North Region)	BRA-MIX-3	NR			27	0.0747922	235	0.65097	99	0.274238	361	1	Y	N
121	Wais-Zanrosso et al.,	2010			BRA-MIX-4	NR			26	0.180556	75	0.520833	43	0.298611	144	1	Y	Y
122	Wais-Zanrosso et al.,	2012		Mixed (several geographic regions)	BRA-MIX-4	NR			190	0.627063	-	-	113	0.372937	303	1	Y	Y
123	Bisso-Machado et al.,	2016		Apalai, Arara, Gaviao, Jamamadi, Surui, Wai-wai, Xavante, Zoro (Amazonia/Brazilian Central Plateau)	BRA-NAM-1	NR			28	0.341463	-	-	54	0.658537	82	1	Y	Y
124	Suarez-Kurtz et al.,	2012		Guarani	BRA-NAM-2	NR			4	0.0454545	39	0.443182	45	0.511364	88	1	Y	Y
125	Fuselli et al.,	2007		Karitiana	BRA-NAM-3	KAR			9	0.5625	-	-	7	0.4375	16	1	Y	Y
126	Mortensen et al.,	2011			BRA-NAM-4	NR			6	0.545455	-	-	5	0.454545	11	1	Y	Y
127	Fuselli et al.,	2007		Surui	BRA-NAM-5	SUR			6	0.375	-	-	10	0.625	16	1	Y	Y
128	Talbot et al.,	2010		Tupinamba (Ilheus)	BRA-NAM-6	NR			4	0.444444	-	-	5	0.555556	9	1	Y	N
129	Fuselli et al.,	2007		Xavante	BRA-NAM-7	XAV			3	0.6	-	-	2	0.4	5	1	Y	Y
130	Rodriguez-Fernandez et al.,	2013		North Region	BRA-NOR	NR			38	0.426966	42	0.47191	9	0.101124	89	1	Y	N
131	Suarez-Kurtz et al.,	2012		White Brazilian	BRA-WHI-1	NR			7	0.0514706	47	0.345588	82	0.602941	136	1	Y	Y
132	Talbot et al.,	2010		White Brazilian (Ilheus, Bahia)	BRA-WHI-2	NR			6	0.666667	-	-	3	0.333333	9	1	Y	N
133	Arias et al.,	1993	Colombia / Panama	Embera	COL / PAN-NAM-1	NR			-	-	-	-	-	-	-	-	Y	N
134	Arias et al.,	1993		Ngawbe	COL / PAN-NAM-2	NR			-	-	-	-	-	-	-	-	Y	N
135	Arias et al.,	2014	Colombia	Chimila	COL-NAM-1	NR			13	0.295455	18	0.409091	13	0.295455	44	1	Y	N
136	Fuselli et al.,	2007		Coyaima	COL-NAM-2	COY			3	0.230769	-	-	10	0.769231	13	1	Y	Y
137	Fuselli et al.,	2007		Piapoco and Curripaco	COL-NAM-3	P&C			4	0.307692	-	-	9	0.692308	13	1	Y	Y
138	Arias et al.,	2014		Wayuu	COL-NAM-4	MR			31	0.313131	47	0.474747	21	0.212121	99	1	Y	N
139	Arias et al.,	2014		Wiwa	COL-NAM-5	NR			7	0.127273	30	0.545455	18	0.327273	55	1	Y	N
140	Fuselli et al.,	2007	Ecuador	Cayapa	ECU-NAM	CAY			10	0.666667	-	-	5	0.333333	15	1	Y	Y
141	Salazar-Granara et al.,	2016	Peru	Amazonas	PER-1	PER-1			-	-	-	-	-	-	-	-	Y	N
142	Salazar-Granara et al.,	2016		Apurimac	PER-2	PER-2			-	-	-	-	-	-	-	-	Y	N
143	Salazar-Granara et al.,	2016		Lambayeque	PER-3	PER-3			-	-	-	-	-	-	-	-	Y	N
144	Fuselli et al.,	2007		Lima	PER-4	NR			16	0.484848	-	-	17	0.515152	33	1	Y	Y
145	Salazar-Granara et al.,	2016			PER-5	PER-5			-	-	-	-	-	-	-	-	Y	N
146	Fuselli et al.,	2007		Lima (extended)	PER-6	NR			39	0.410526	-	-	56	0.589474	95	1	Y	Y
147	Salazar-Granara et al.,	2016		Loreto	PER-7	PER-7			-	-	-	-	-	-	-	-	Y	N
148	Salazar-Granara et al.,	2016		Puno	PER-8	PER-8			-	-	-	-	-	-	-	-	Y	N
149	Fuselli et al.,	2007		San Martin	PER-9	SMA			8	0.727273	-	-	3	0.272727	11	1	Y	Y
150	Salazar-Granara et al.,	2016			PER-10	PER-10			-	-	-	-	-	-	-	-	Y	N
151	Fuselli et al.,	2007		Tayacaja	PER-11	TAY			4	0.363636	-	-	7	0.636364	11	1	Y	Y
152	Bisso-Machado et al.,	2016	NR	Andean Natives and other communities with high Amerindian ancestry	LAT-AND	NR			29	0.432836	-	-	38	0.567164	67	1	Y	Y
153	Bisso-Machado et al.,	2016		Chaco speakers	NAM-CHA	NR			17	0.772727	-	-	5	0.227273	22	1	Y	Y
154	Bisso-Machado et al.,	2016		Guarani	NAM-SOU	NR			15	0.441176	-	-	19	0.558824	34	1	Y	Y
164	Magalon et al.,	2008	Kazakhstan	Kazakhs	KZA	KZ	ASIA	Central	10	#REF!	-	-	#REF!	#REF!	#REF!	#REF!	Y	Y
165	Magalon et al.,	2008	Kirghizstan	Kirghizs from lowland	KGZ-1	KRA			22	0.468085	-	-	25	0.531915	47	1	Y	Y
166	Magalon et al.,	2008		Kirghizs from highland	KGZ-2	KRM			10	0.434783	-	-	13	0.565217	23	1	Y	Y
169	Magalon et al.,	2008	Uzbekistan	Tajiks from Agalic	UZB-1	TJA			8	#REF!	-	-	#REF!	#REF!	#REF!	#REF!	Y	Y
170	Patin et al.,	2006		Turkmen	UZB-2	NR			16	0.32	-	-	34	0.68	50	1	Y	Y
171	Magalon et al.,	2008		Tajiks from Urgut	UZB-3	TJU			7	0.241379	-	-	22	0.758621	29	1	Y	Y
172	Magalon et al.,	2008		Uzbeks	UZB-4	UZ			#REF!	#REF!	-	-	#REF!	#REF!	#REF!	#REF!	Y	Y
173	Chen et al.,	2006	China	Central-South region	CHN-1	NR		East	46	0.233503	108	0.548223	43	0.218274	197	1	Y	Y
174	Huang et al.,	2015		Han	CHN-HAN-1	NR			NR								Y	N
175	Lin et al.,	1993		Hong Kong	HKG	NR			-	-	-	-	-	-	-	-	Y	N
176	Lu et al.,	2019		Han	CHN-HAN-2	NR			162	0.344681	230	0.489362	78	0.165957	470	1	Y	Y
177	Luan et al.,	2017		Northern Han	CHN-HAN-3	NR			595	0.614669	-	-	373	0.385331	968	1	Y	Y
178	Mortensen et al.,	2011		Han	CHN-HAN-4	NR			7	0.583333	-	-	5	0.416667	12	1	Y	Y
179	Patin et al.,	2006		Hunan and Zhejang regions	CHN-2	NR			23	0.522727	-	-	21	0.477273	44	1	Y	Y
180	Quan et al.,	2016		Shangai	CHN-3	NR			134	0.283298	250	0.528541	89	0.188161	473	1	Y	Y
181	Shen et al.,	2013		Nanjing province	CHN-4	NR			460	0.914513	-	-	43	0.0854871	503	1	Y	N
182	Song et al.,	2013		Beijing	CHN-5	NR			-	-	-	-	-		-	-	Y	N
183	Song et al.,	2009		Han from Henan Province	CHN-HAN-5	NR			72	0.339623	112	0.528302	28	0.132075	212	1	Y	Y
184	Tian et al.,	2014		Han	CHN-HAN-6	NR			-	-	-	-	-	-	-	-	Y	N
185	Wang et al.,	2012		Han	CHN-HAN-7	NR			-	-	-	-	-	-	-	-	Y	N
186	Wang et al.,	2014		Zhenjiang	CHN-6	NR			NR								Y	N
187	Wang et al.,	2017		Shanxi Province	CHN-7	NR			-	-	-	-	-	-	-	-	Y	N
188	Zhang et al.,	2005		Luoyang City	CHN-8	NR			-	-	-	-	-	-	-	-	Y	N
189	Zhu et al.,	2013		Mainland Chinese	CHN-9	NR			-	-	-	-	-	-	-	-	Y	N
190	Zou et al.,	2017		Han	CHN-HAN-10	NR			-	-	-	-	-	-	-	-	Y	N
191	Cui et al.,	2013	Japan	Kitakyushu and Miyazaki Cities	JPN-1	NR			139	0.540856	106	0.412451	12	0.0466926	257	1	Y	N
192	Hara et al.,	2017		Okayama and Kagawa Prefectures	JPN-2	NR			476	0.903226	-	-	51	0.0967742	527	1	Y	N
193	Kobayashi et al.,	2009		Nagano Prefecture	JPN-3	NR			141	0.493007	118	0.412587	27	0.0944056	286	1	Y	N
194	Mortensen et al.,	2011		Japanese	JPN-4	NR			7	0.7	-	-	3	0.3	10	1	Y	Y
195	Osawa et al.,	2007		Akashi City	JPN-5	NR			71	0.586777	41	0.338843	9	0.0743802	121	1	Y	N
196	Sekine et al.,	2001		Japanese	JPN-7	NR			29	0.604167	-	-	19	0.395833	48	1	Y	Y
197	Wang et al.,	2015		Japaneses from Fukuoka and Nagano	JPN-8	NR			2016	0.5	1636	0.405754	380	0.094246	4032	1	Y	Y
198	Yoshimura et al.,	2003		Yokote, Akita Prefecture	JPN-9	NR			-	-	-	-	-	-	-	-	Y	N
199	Yoshimura et al.,	2003		Ninohe, Iwate Prefecture	JPN-10	NR			-	-	-	-	-	-	-	-	Y	N
200	Yoshimura et al.,	2003		Saku, Nagano Prefecture	JPN-11	NR			-	-	-	-	-	-	-	-	Y	N
201	Yoshimura et al.,	2003		Ishikawa, Okinawa Prefecture	JPN-12	NR			-	-	-	-	-	-	-	-	Y	N
202	Yoshimura et al.,	2003		Katsushita-kita, Tokyo	JPN-13	NR			-	-	-	-	-	-	-	-	Y	N
203	Djordjevic et al.	2012	Korea	Koreans	KOR-1	NR			61	0.406667	73	0.486667	16	0.106667	150	1	Y	N
204	Kang et al.,	2009			KOR-2	NR			120	0.621762	-	-	73	0.378238	193	1	Y	Y
205	Lee et al.,	2003		Koreans from Seoul	KOR-3	NR			121	0.420139	122	0.423611	45	0.15625	288	1	Y	Y
206	Zhang et al.,	2009		Koreans from Chungbuk	KOR-4	NR			198	0.420382	215	0.456476	58	0.123142	471	1	Y	Y
207	Zhang et al.,	2014	Mongolia	Mongolian from inner Mongolia	MNG-1	NR			453	0.906	-	-	47	0.094	500	1	Y	N
208	Zhang et al.,	2014		Han populations from inner Mongolia	MNG-2	NR			434	0.868	-	-	66	0.132	500	1	Y	N
209	Luca et al.,	2008	Russian Federation	Chukchee	RUS-1	CHK			3	0.230769	4	0.307692	6	0.461538	13	1	Y	Y
210	Bisso-Machado et al.,	2016		Eskimo, Siberia	RUS-2	NR			10	0.263158	-	-	28	0.736842	38	1	Y	Y
211	Luca et al.,	2008		Khanty-Mansi, West Siberia	RUS-3	K&M			2	0.142857	6	0.428571	6	0.428571	14	1	Y	Y
212	Fuselli et al.,	2007		Yakut Siberians	RUS-4	YAK			6	0.272727	-	-	16	0.727273	22	1	Y	Y
213	Luca et al.,	2008		Yakuts	RUS-5	YKL			3	0.1875	7	0.4375	6	0.375	16	1	Y	Y
214	Mortensen et al.,	2011		Siberia, Yakut	RUS-6	NR			2	0.5	-	-	2	0.5	4	1	Y	Y
215	Fuselli et al.,	2007		Western Siberians	RUS-7	WSI			8	0.571429	-	-	6	0.428571	14	1	Y	Y
216	Hou et al.,	2011	Taiwan	Kaohsiung City	TWN-1	NR			55	0.323529	82	0.482353	33	0.194118	170	1	Y	N
217	Lin-Wu et al.,	2008		Ami	TWN-2	AM			8	0.16	14	0.28	28	0.56	50	1	Y	N
218	Lin-Wu et al.,	2008		Atayal	TWN-3	AT			6	0.12	20	0.4	24	0.48	50	1	Y	N
219	Lin-Wu et al.,	2008		Hakka	TWN-4	HK			14	0.28	20	0.4	16	0.32	50	1	Y	N
220	Lin-Wu et al.,	2008		Minnan	TWN-5	MN			14	0.28	17	0.34	19	0.38	50	1	Y	N
221	Yeh et al.,	2009		Northern Taiwan	TWN-6	NR			215	0.294521	361	0.494521	154	0.210959	730	1	Y	Y
222	Lin-Wu et al.,	2008		Paiwan	TWN-7	PW			3	0.0612245	9	0.183673	37	0.755102	49	1	Y	N
223	Lin-Wu et al.,	2008		Tsou	YWN-8	TS			10	0.2	23	0.46	17	0.34	50	1	Y	N
224	Lin-Wu et al.,	2008		Yami	TWN-9	YM			9	0.1875	18	0.375	21	0.4375	48	1	Y	N
155	Hosen et al.,	2015	Bangladesh	Bangladeshi	BGD	NR		South	125	0.892857	-	-	15	0.107143	140	1	Y	N
156	Anitha and Banerjee et al.,	2003	India	Dravidian linguistic affiliation and Hindu social category	IND-1	NR			3	0.0176471	49	0.288235	118	0.694118	170	1	Y	Y
157	Balaji et al.,	2012		South India	IND-2	NR			65	0.492424	-	-	67	0.507576	132	1	Y	N
158	Batra et al.,	2006		New Delhi	IND-3	NR			-	-	-	-	-	-	-	-	Y	N
159	Majumder et al.,	2007		Kolkata	IND-4	NR			15	0.0438596	122	0.356725	205	0.599415	342	1	Y	N
160	Malik et al.,	2009		Kashmir Valley	IND-5	NR			9	0.0494505	63	0.346154	110	0.604396	182	1	Y	N
161	Manche et al.,	2016		Telangana	IND-6	NR			-	-	-	-	-	-	-	-	Y	N
162	Patin et al.,	2006		Gujarati	IND-7	NR			8	0.16	-	-	42	0.84	50	1	Y	Y
163	Sanghera et al.,	2018		Punjabi Sikhs	IND-8	NR			-	-	-	-	-	-	-	-	Y	N
225	Mortensen et al.,	2011	Cambodia	Cambodian	KHM	NR		Southeast	2	0.285714	-	-	5	0.714286	7	1	Y	Y
226	Susilowati et al.,	2017	Indonesia	Malay	IDN-1	NR			5	0.1	26	0.52	19	0.38	50	1	Y	Y
227	Yuliwulandari et al.,	2008		Javanese and Sundanese ethnicities	IDN-2	NR			29	0.136792	107	0.504717	76	0.358491	212	1	Y	Y
228	Yuliwulandari et al.,	2019		Buginese ethnic community	IDN-3	NR			9	0.18	20	0.4	21	0.42	50	1	Y	Y
229	Patin et al.,	2006	Thailand	Thai	THA-1	NR			13	0.295455	-	-	31	0.704545	44	1	Y	Y
230	Sangrajrang et al.,	2010		Khon Kaen Province	THA-2	NR			-	-	-	-	-	-	-	-	Y	N
231	Luca et al.,	2008	Czech Republic	Czechs	CZE	CZK	EUROPE	Eastern	1	0.037037	9	0.333333	17	0.62963	27	1	Y	Y
239	Selinski et al.,	2013	Hungary	Hungarians	HUN	NR			5	0.0819672	25	0.409836	31	0.508197	61	1	Y	Y
241	Baranska et al.,	2011	Poland	Lodz	POL-1	NR			4	0.04	43	0.43	53	0.53	100	1	Y	N
242	Gawronska-Szklarz et al.,	2001		Szczecin	POL-2	NR			8	0.0650407	49	0.398374	66	0.536585	123	1	Y	N
243	Mrozikiewicz et al.,	1996		Wielkopolska region	POL-3	NR			17	0.0685484	75	0.302419	156	0.629032	248	1	Y	Y
244	Pawlik et al.,	2009		Szczecin	POL-4	NR			9	0.0497238	77	0.425414	95	0.524862	181	1	Y	N
270	Rabstein et al.,	2006	Romania	Kyrgyz	ROU-1	NR			-	-	-	-	-	-	-	-	Y	N
271	Rabstein et al.,	2006		Romanian	ROU-2	NR			-	-	-	-	-	-	-	-	Y	N
245	Habalova et al.,	2005	Slovakia	Slovak Caucasians	SVK-1	NR			11	0.0658683	69	0.413174	87	0.520958	167	1	Y	Y
246	Kasajova et al.,	2016		Slovak Caucasians	SVK-2	NR			-	-	-	-	-	-	-	-	Y	N
247	Klimcakova et al.,	2011		Eastern Slovakia	SVK-3	NR			17	0.0620438	113	0.412409	144	0.525547	274	1	Y	N
248	Vilckova et al.,	2014		Slovak Caucasians	SVK-4	NR			21	0.0531646	144	0.364557	230	0.582278	395	1	Y	N
250	Belogubova et al.,	2005	Russian Federation	Caucasians	RUS-8	NR			29	0.0796703	117	0.321429	218	0.598901	364	1	Y	Y
251	Gaikovitch et al.,	2003		Voronezh	RUS-9	NR			15	0.0517241	107	0.368966	168	0.57931	290	1	Y	Y
252	Luca et al.,	2008		European Russia, Mordovians	RUS-10	MOE			2	0.142857	5	0.357143	7	0.5	14	1	Y	Y
253	Luca et al.,	2008		European Russia, Perm Russians	RUS-11	PER			4	0.333333	4	0.333333	4	0.333333	12	1	Y	Y
254	Mortensen et al.,	2011		Russian	RUS-12	NR			1	0.166667	-	-	5	0.833333	6	1	Y	Y
273	Bonaventure et al.,	2012	France	French	FRA-1	NR		Western	-	-	-	-	-	-	-	-	Y	N
274	Delort et al.,	2010		Auvergne region	FRA-2	NR			52	0.0523139	395	0.397384	547	0.550302	994	1	Y	N
275	Delomenie et al.,	1996		White Caucasians	FRA-3	NR			13	0.216667	-	-	47	0.783333	60	1	Y	Y
276	Fontana et al.,	2009		Caucasians	FRA-4	NR			32	0.711111	-	-	13	0.288889	45	1	Y	Y
277	Mortensen et al.,	2011		French	FRA-5	NR			1	0.111111	-	-	8	0.888889	9	1	Y	Y
232	Cascorbi	1996	Germany	Berlin	DEU-1	NR			14	0.0503597	102	0.366906	162	0.582734	278	1	Y	Y
233	Lin et al.,	1993		Whites	DEU-2	NR			-	-	-	-	-	-	-	-	Y	N
234	Pistorius et al.,	2006		Dresden	DEU-4	NR			6	0.0560748	42	0.392523	59	0.551402	107	1	Y	Y
235	Schnakenberg et al.,	2000		Northen part	DEU-5	NR			14	0.0627803	61	0.273543	148	0.663677	223	1	Y	Y
236	Selinski et al.,	2013		Germans	DEU-6	NR			100	0.0517866	681	0.352667	1150	0.595546	1931	1	Y	Y
237	Zschieschang et al.,	2002		Caucasians	DEU-7	NR			10	0.0478469	81	0.38756	118	0.564593	209	1	Y	Y
238	Blomeke et al.,	2009	Germany and Netherlands	Caucasians (Germany, Aachen area; the Netherlands, Groningen area)	DEU / NLD	NR			18	0.09375	76	0.395833	98	0.510417	192	1	Y	N
240	Van der Hel et al.,	2003	Netherlands	Caucasians from Amsterdam, Maastricht and Doetinchem	NLD	NR			106	0.401515	-	-	158	0.598485	264	1	Y	Y
249	Morabia et al.,	2000	Switzerland	Geneva	CHE	NR			77	0.435028	-	-	100	0.564972	177	1	Y	N
255	Okkels et al.,	1997	Denmark	Danish	DNK	NR		Northen	16	0.0661157	91	0.376033	135	0.557851	242	1	Y	N
256	Patin et al.,	2006	Finland	Saami	FIN-1	NR			12	0.25	-	-	36	0.75	48	1	Y	Y
257	Wikman et al.,	2002		Finnish	FIN-2	NR			38	0.520548	-	-	35	0.479452	73	1	Y	N
258	Zienolddiny et al.,	2008	Norway	Caucasians from Oslo	NOR	NR			-	-	-	-	-	-	-	-	Y	N
259	Djordjevic et al.	2012	Sweden	Swedes	SWE-1	NR			10	0.0862069	35	0.301724	71	0.612069	116	1	Y	N
260	Patin et al.,	2006			SWE-2	NR			5	0.1	-	-	45	0.9	50	1	Y	Y
289	Loktionov et al.,	2002	United Kigndom	Caucasians from Cambridge area	GBR	NR			8	0.0714286	30	0.267857	74	0.660714	112	1	Y	Y
266	Semiz et al.,	2011	Bosnia and Herzegovina	Sarajevo	BIH	NR		Southern	-	-	-	-	-	-	-	-	Y	N
267	Kakkoura et al.,	2017	Cyprus	Greek-Cypriot	CYP	NR			-	-	-	-	-	-	-	-	Y	N
268	Chatzimichalis et al.,	2010	Greece	Greeks	GRC-1	NR			-	-	-	-	-	-	-	-	Y	N
269	Luca et al.,	2008			GRC-2	GRE			2	0.05	15	0.375	23	0.575	40	1	Y	Y
261	Betti et al.,	2009	Italy	Casale Monferrato and Liguria	ITA-1	NR			111	0.49115	-	-	115	0.50885	226	1	Y	N
262	Gemignani et al.,	2009		Northern Italy	ITA-2	NR			-	-	-	-	-	-	-	-	Y	N
263	Luca et al.,	2008		Italians	ITA-3	ITA			2	0.0540541	17	0.459459	18	0.486486	37	1	Y	Y
264	Mortensen et al.,	2011		Sardinian	ITA-4	NR			4	0.333333	-	-	8	0.666667	12	1	Y	Y
265	Patin et al.,	2006			ITA-5	NR			10	0.204082	-	-	39	0.795918	49	1	Y	Y
278	Gil and Lechner et al.,	1998	Portugal	Lisbon	PRT-1	NR			13	0.0646766	68	0.338308	120	0.597015	201	1	Y	N
279	Valente et al.,	2015		Portuguese	PRT-2	NR			6	0.125	17	0.354167	25	0.520833	48	1	Y	N
272	Djordjevic et al.,	2011	Serbia	Serbian	SRB	NR			55	0.55	36	0.36	9	0.09	100	1	Y	Y
280	Agundez et al.,	1996	Spain	White Spanish	ESP-1	NR			137	0.271825	-	-	367	0.728175	504	1	Y	Y
281	Agundez et al.,	2002		NR	ESP-2	NR			21	0.0813953	99	0.383721	138	0.534884	258	1	Y	Y
282	Agundez et al.,	2008		White Spanish	ESP-3	NR			328	0.25	-	-	984	0.75	1312	1	Y	Y
283	Garcia-Closas et al.,	2005		Asturias / Alicante / Bages / Barcelona metropolitan area / Valles / Tenerife	ESP-4	NR			66	0.0584071	427	0.377876	637	0.563717	1130	1	Y	Y
284	Ladero et al.,	2002		white Spanish	ESP-5	NR			20	0.0775194	99	0.383721	139	0.53876	258	1	Y	N
285	Landi et al.,	2005		Caucasian Spanish from Cataluña	ESP-6	NR			24	0.0779221	122	0.396104	162	0.525974	308	1	Y	Y
286	Martinez et al.,	1995		White Spanish	ESP-7	NR			17	0.0699588	84	0.345679	142	0.584362	243	1	Y	Y
287	Olivera et al.,	2006		White Spanish	ESP-8	NR			17	0.0658915	102	0.395349	139	0.53876	258	1	Y	Y
288	Selinski et al.,	2013		Spanish	ESP-9	NR			79	0.0602134	498	0.379573	735	0.560213	1312	1	Y	Y
290	Torkaman-Boutorabi et al.,	2007	Iran	Teheran	IRN	NR	MIDDLE EAST	Western	21	0.0917031	95	0.414847	113	0.49345	229	1	Y	N
291	Mortensen et al.,	2011	Israel	Druze	ISR-1	NR			3	0.272727	-	-	8	0.727273	11	1	Y	Y
292	Patin et al.,	2006		Ashkenazi Jews	ISR-2	NR			4	0.1	-	-	36	0.9	40	1	Y	Y
293	Regev-Avraham et al.,	2018		Israeli Arab	ISR-3	NR			18	0.0652174	75	0.271739	183	0.663043	276	1	Y	Y
294	Jarrar et al.,	2018	Jordan	Jordanian	JOR	NR			19	0.279412	-	-	49	0.720588	68	1	Y	Y
295	Nasr et al.,	2017	Lebanon	Lebanese	LBN	NR			16	0.0522876	98	0.320261	192	0.627451	306	1	Y	Y
296	Al-Moundhri et al.,	2007	Oman	Omani	OMN	NR			6	0.0588235	21	0.205882	75	0.735294	102	1	Y	Y
167	Mortensen et al.,	2011	Pakistan	Brahui	PAK-1	NR			3	0.25	-	-	9	0.75	12	1	Y	Y
168	Selinski et al.,	2013		NR	PAK-2	NR			11	0.0488889	88	0.391111	126	0.56	225	1	Y	Y
297	Abu Zahra et al.,	2020	Saudi Arabia	Al-Ahsa	SAU-1	NR			5	0.0520833	33	0.34375	58	0.604167	96	1	Y	Y
298	Al-Shaqha et al.,	2015		Saudi	SAU-2	NR			-	-	-	-	-	-	-	-	Y	N
299	Demokan et al.,	2010	Turkey	Turkish	TUR-1	NR			9	0.0967742	39	0.419355	45	0.483871	93	1	Y	N
300	Dursun et al.,	2018			TUR-2	NR			-	-	-	-	-	-	-	-	Y	N
301	Sukru-Aynacioglu et al.,	1997		Turkish from Gaziantep	TUR-3	NR			12	0.039604	117	0.386139	174	0.574257	303	1	Y	Y
302	Al-Ahmad et al.,	2017	United Arab Emirates	Emirati	ARE-1	NR			13	0.0234234	106	0.190991	436	0.785586	555	1	Y	Y
303	Woolhouse et al.,	1997		Eastern region of Abu Dhabi	ARE-2	NR			2	0.0188679	35	0.330189	69	0.650943	106	1	Y	Y
304	Mortensen et al.,	2011	New Guinea	Papuan	PNG	MR	OCEANIA	-	1	0.5	-	-	1	0.5	2	1	Y	Y

## Sheet: Hoja13
S1 Table									Haplotypes
									FAST																																UNKNOWN
	Study	Year	Country	Ethnicity / Region	Achronyms		Continental Region	Subregions	*4	*11A	*12A	*12B	*12C	*13A	*5A	*5B	*5C	*5D	*5E	*5F	*5G	*5J	*6A	*6B	*6C	*6D		*6E	*7A	*7B	*10	*14	*14A	*14B	*14C	*14D		*14E	*14F	*14G	*5K	*5L	*5M	*5N	*5R	*5U	*5V	*5W	*5X
					This study	Original study
56	Ribouh-Arras et al.,	2019	Algeria	Constantine and Tizi-Ouzzou cities	DZA	DZA	AFRICA	Northern	33	-	-	-	-	-	-	-	-	-	-	-	-	-	-	-	-	-	-	-	-	-	-	66	-	-	-	-	-	-	-	-	-	-	-	-	-	-	-	-	-
57	El Desoky et al.,	2005	Egypt	Assiut	EGY-1	NR			-	-	-	-	-	-	-	-	-	-	-	-	-	-	-	-	-	-	-	-	-	-	-	-	-	-	-	-	-	-	-	-	-	-	-	-	-	-	-	-	-
58	Hamdy et al.,	2003		Cairo and other surrounding Cities	EGY-2	NR			-	-	-	-	-	-	-	-	-	-	-	-	-	-	-	-	-	-	-	-	-	-	-	-	-	-	-	-	-	-	-	-	-	-	-	-	-	-	-	-	-
59	Kamel et al.,	2015		Cairo	EGY-3	NR			-	-	-	-	-	-	-	-	-	-	-	-	-	-	-	-	-	-	-	-	-	-	-	-	-	-	-	-	-	-	-	-	-	-	-	-	-	-	-	-	-
60	Luca et al.,	2008		Egyptians	EGY-4	EGY			9	0	1	0	0	-	1	36	1	0	-	-	-	-	20	0	0	-	-	-	0	1	-	-	-	-	-	-	-	-	-	-	-	-	-	-	-	-	-	-	-
61	Guaoua et al.,	2014	Morocco	Moroccan different Regions	MAR-1	NR			55	-	-	-	-	-	-	-	-	-	-	-	-	-	-	-	-	-	-	-	-	-	-	12	-	-	-	-	-	-	-	-	-	-	-	-	-	-	-	-	-
62	Patin et al.,	2006		Moroccan	MAR-2	NR			13	-	4	0	0	-	0	45	0	-	-	-	-	-	22	0	-	-	-	-	-	3	-	-	0	0	-	-	-	-	-	-	0	0	0	-	-	-	-	-	-
45	Al-Yahyaee et al.,	2007	Sudan	Northern Sudanese	SDN-1	NR			21.9964	-	19.9898	0.9906	-	-	0.9906	114.986	3.9878	-	-	-	-	-	71.9836	0.9906	-	-	-	-	-	7.9756	-	-	5.9944	1.9812	-	-	-	-	-	-	-	-	-	-	-	-	-	-	-
46	Bayoumi et al.,	1997		Sudanese	SDN-2	NR			-	-	-	-	-	-	-	-	-	-	-	-	-	-	-	-	-	-	-	-	-	-	-	-	-	-	-	-	-	-	-	-	-	-	-	-	-	-	-	-	-
47	Mortensen et al.,	2011		Dinka	SND-3	NR			2	-	2	0	-	0	0	10	0	-	-	-	-	-	8	0	0	-	-	-	0	0	-	-	-	1	-	-	-	-	-	-	-	-	-	-	-	-	-	-	-
63	Khlifi et al.,	2014	Tunisia	general Tunisian population	TUN-1	NR			-	-	-	-	-	-	-	-	-	-	-	-	-	-	-	-	-	-	-	-	-	-	-	-	-	-	-	-	-	-	-	-	-	-	-	-	-	-	-	-	-
64	Ouerhani et al.,	2011		Tunisia different geographic origins	TUN-2	NR			-	-	-	-	-	-	-	-	-	-	-	-	-	-	-	-	-	-	-	-	-	-	-	-	-	-	-	-	-	-	-	-	-	-	-	-	-	-	-	-	-
2	Podgorna et al.,	2015	Burkina Faso	Fulani Banfora	BFA-1	FBAN		Western	2	-	6	0	-	11	0	39	3	0	-	-	-	-	32	0	0	-	-	-	-	0	-	-	2	3	-	0	0	0	-	0	-	0	0	0	-	-	-	0	0
3	Podgorna et al.,	2015		Fulani Tindangou	BFA-2	FTIN			4	-	5	0	-	10	1	46	4	0	-	-	-	-	17	0	0	-	-	-	-	1	-	-	4	5	-	0	0	0	-	0	-	0	0	0	-	-	-	0	0
16	Valente et al.,	2015	Equatorial Guinea	Equatoguinean	GNQ	EQG			-	-	-	-	-	-	-	-	-	-	-	-	-	-	-	-	-	-	-	-	-	-	-	-	-	-	-	-	-	-	-	-	-	-	-	-	-	-	-	-	-
26	Delomenie et al.,	1996	Mali	Dogon caste	MLI-1	NR			3	-	6	0	-	-	1	10	1	-	-	-	-	-	3	1	-	-	-	-	0	0	-	-	0	2	-	-	-	-	-	-	-	-	-	-	-	-	-	-	-
27	Delomenie et al.,	1996		Dogon non-caste	MLI-2	NR			13	-	7	1	-	-	0	22	8	-	-	-	-	-	32	5	-	-	-	-	2	1	-	-	2	3	-	-	-	-	-	-	-	-	-	-	-	-	-	-	-
31	Luca et al.,	2008	Nigeria	Dendi	NGA-1	WAF			0	0	1	1	0	-	0	5	1	1	-	-	1	0	6	2	1	-	-	-	0	0	-	-	-	-	-	-	-	-	-	-	-	-	-	-	-	-	-	-	-
32	Matimba et al.,	2009		Hausa	NGA-2	NR			-	-	-	-	-	-	-	-	-	-	-	-	-	-	-	-	-	-	-	-	-	-	-	-	-	-	-	-	-	-	-	-	-	-	-	-	-	-	-	-	-
33	Matimba et al.,	2009		Ibo	NGA-3	NR			-	-	-	-	-	-	-	-	-	-	-	-	-	-	-	-	-	-	-	-	-	-	-	-	-	-	-	-	-	-	-	-	-	-	-	-	-	-	-	-	-
34	Matimba et al.,	2009		Yoruba	NGA-4	NR			-	-	-	-	-	-	-	-	-	-	-	-	-	-	-	-	-	-	-	-	-	-	-	-	-	-	-	-	-	-	-	-	-	-	-	-	-	-	-	-	-
35	Mortensen et al.,	2011			NGA-5	NR			2	-	5	0	-	5	2	0	0	-	-	-	-	-	3	0	1	-	-	-	0	0	-	-	0	2	0	0	0	0	0	0	-	-	-	-	-	-	-	-	-
36	Podgorna et al.,	2015		Fulani Ander	NGA-6	FADE			6	0	0	0	-	8	0	44	6	0	-	-	-	-	20	0	0	-	-	-	-	0	-	-	7	3	-	0	0	0	0	0	-	0	0	0	-	-	-	0	0
38	Sabbagh et al.,	2008	Senegal	Mandenka (Niokolo)	SEN	NR			18.0032	-	25.0066	-	-	-	1.9982	64.02	3.007	-	-	-	-	-	25.0066	-	-	-	-	-	-	13	-	-	17	3	-	-	-	-	-	-	-	-	1	-	-	-	-	-	-
1	Valente et al.,	2015	Angola	Angolian	AGO	ANG		Central	-	-	-	-	-	-	-	-	-	-	-	-	-	-	-	-	-	-	-	-	-	-	-	-	-	-	-	-	-	-	-	-	-	-	-	-	-	-	-	-	-
4	Mortensen et al.,	2011	Cameroon	Baka Pygmy	CMR-1	NR			1	-	2	0	-	4	0	2	2	-	-	-	-	-	2	0	0	-	-	-	0	0	-	-	-	0	-	-	-	-	-	-	-	-	-	-	-	-	-	-	-
5	Patin et al.,	2006			CMR-2	NR			6	-	17	5	-	-	0	13	5	-	-	-	-	-	8	0	-	-	-	-	-	0	-	-	0	2	-	-	-	-	-	-	0	0	0	-	-	-	-	-	-
6	Mortensen et al.,	2011		Bakola Pygmy	CMR-3	NR			1	-	11	0	-	0	0	0	0	-	-	-	-	-	0	0	0	-	-	-	0	0	-	-	-	0	-	-	-	-	-	-	-	-	-	-	-	-	-	-	-
7	Patin et al.,	2006			CMR-4	NR			13	-	34	6	-	-	0	4	0	-	-	-	-	-	11	0	-	-	-	-	-	0	-	-	0	4	-	-	-	-	-	-	0	0	0	-	-	-	-	-	-
8	Mortensen et al.,	2011		Fulani	CMR-5	NR			0	-	1	-	-	2	0	13	0	-	-	-	-	-	9	0	0	-	-	-	0	0	-	-	-	1	-	-	-	-	-	-	-	-	-	-	-	-	-	-	-
9	Mortensen et al.,	2011		Kanuri	CMR-6	NR			6	-	5	0	-	1	0	5	0	-	-	-	-	-	3	0	1	-	-	-	-	-	-	-	-	3	-	-	-	-	-	-	-	-	-	-	-	-	-	-	-
10	Mortensen et al.,	2011		Lemande	CMR-7	NR			2	-	2	0	-	3	1	8	1	-	-	-	-	-	3	0	0	-	-	-	-	-	-	-	-	4	-	-	-	-	-	-	-	-	-	-	-	-	-	-	-
11	Mortensen et al.,	2011		Mada	CMR-8	NR			2	-	0	0	-	0	0	13	1	-	-	-	-	-	6	0	1	-	-	-	-	1	-	-	-	2	-	-	-	-	-	-	-	-	-	-	-	-	-	-	-
12	Mortensen et al.,	2011	Central Africa Republic	Biaka Pygmy	CAF	NR			3	-	14	1	-	2	0	4	0	-	-	-	-	-	1	0	0	-	-	-	-	-	-	-	-	1	-	-	-	-	-	-	-	-	-	-	-	-	-	-	-
13	Podgorna et al.,	2015	Chad	Daza	TCD-1	DAZ			7	-	11	0	-	2	0	28	1	0	-	-	-	-	24	0	0	-	-	-	-	2	-	-	1	1	-	0	0	0	-	0	-	0	0	0	-	-	-	0	0
14	Podgorna et al.,	2015		Fulani Bongor	TCD-2	FBON			8	-	4	0	-	7	1	48	2	0	-	-	-	-	23	0	1	-	-	-	-	2	-	-	0	2	-	0	0	0	-	0	-	0	0	0	-	-	-	0	0
15	Podgorna et al.,	2015		Kanembou	TCD-3	KANE			3	-	6	0	-	2	3	41	3	0	-	-	-	-	25	0	0	-	-	-	-	2	-	-	0	5	-	0	0	0	-	0	-	0	0	0	-	-	0	0	0
21	Patin et al.,	2006	Gabon	Ateke Bantu	GAB-1	NR			9	-	10	2	-	-	1	37	3	-	-	-	-	-	16	0	-	-	-	-	-	2	-	-	3	10	-	-	-	-	-	-	0	0	1	-	-	-	-	-	-
22	Delomenie et al.,	1996		Mbede / Merie / Myene / Fang	GAB-2	NR			6	-	14	0	-	-	2	34	6	-	-	-	-	-	22	1	-	-	-	-	0	2	-	-	2	7	-	-	-	-	-	-	-	-	-	-	-	-	-	-	-
23	Valente et al.,	2015		Baka Pygmy	GAB-3	BPY			-	-	-	-	-	-	-	-	-	-	-	-	-	-	-	-	-	-	-	-	-	-	-	-	-	-	-	-	-	-	-	-	-	-	-	-	-	-	-	-	-
17	Aklillu et al.,	2018	Ethiopia	Ethiopians	ETH-1	NR		Eastern	18	-	-	-	-	-	-	-	-	-	-	-	-	-	-	-	-	-	-	-	-	-	-	3	-	-	-	-	-	-	-	-	-	-	-	-	-	-	-	-	-
18	Luca et al.,	2008		Amhara	ETH-2	AMH			2	0	1	0	0	-	0	16	0	0	-	-	1	0	8	0	0	-	-	-	0	1	-	-	-	-	-	-	-	-	-	-	-	-	-	-	-	-	-	-	-
19	Luca et al.,	2008		Oromo	ETH-3	ORO			2	0	2	0	0	-	1	8	1	0	-	-	0	0	5	0	0	-	-	-	0	4	-	-	-	-	-	-	-	-	-	-	-	-	-	-	-	-	-	-	-
20	Tekola-Ayele et al.,	2015		Wolaita	ETH-4	NR			-	-	-	-	-	-	-	-	-	-	-	-	-	-	-	-	-	-	-	-	-	-	-	-	-	-	-	-	-	-	-	-	-	-	-	-	-	-	-	-	-
24	Matimba et al.,	2009	Kenya and Tanzania	Luo	KEN / TZA-1	NR			-	-	-	-	-	-	-	-	-	-	-	-	-	-	-	-	-	-	-	-	-	-	-	-	-	-	-	-	-	-	-	-	-	-	-	-	-	-	-	-	-
25	Matimba et al.,	2009		Maasai	KEN / TZA-2	NR			-	-	-	-	-	-	-	-	-	-	-	-	-	-	-	-	-	-	-	-	-	-	-	-	-	-	-	-	-	-	-	-	-	-	-	-	-	-	-	-	-
28	Valente et al.,	2015	Mozambique	Mozambiquean	MOZ	MOZ			-	-	-	-	-	-	-	-	-	-	-	-	-	-	-	-	-	-	-	-	-	-	-	-	-	-	-	-	-	-	-	-	-	-	-	-	-	-	-	-	-
37	Valente et al.,	2015	Uganda	Karamoja Region	UGA	UGN			-	-	-	-	-	-	-	-	-	-	-	-	-	-	-	-	-	-	-	-	-	-	-	-	-	-	-	-	-	-	-	-	-	-	-	-	-	-	-	-	-
39	Bayoumi et al.,	1997	Somalia	Somali	SOM-1	NR			-	-	-	-	-	-	-	-	-	-	-	-	-	-	-	-	-	-	-	-	-	-	-	-	-	-	-	-	-	-	-	-	-	-	-	-	-	-	-	-	-
40	Patin et al.,	2006			SOM-2	NR			3	-	7	0	0	-	0	19	0	-	-	-	-	-	17	0	-	-	-	-	-	1	-	-	1	0	-	-	-	-	-	-	0	0	0	-	-	-	-	-	-
48	Dandara et al.,	2003	Tanzania	Tanzanian	TZA-1	NR			72	-	-	-	-	-	-	-	-	-	-	-	-	-	-	-	-	-	-	-	-	-	-	27	-	-	-	-	-	-	-	-	-	-	-	-	-	-	-	-	-
49	Mortensen et al.,	2011		Burunge	TZA-2	NR			2	-	1	0	-	0	0	9	1	-	-	-	-	-	10	0	0	-	-	-	0	5	-	-	-	1	-	-	-	-	-	-	-	-	-	-	-	-	-	-	-
50	Mortensen et al.,	2011		Hadza	TZA-3	NR			2	-	2	0	-	1	0	4	0	-	-	-	-	-	16	0	0	-	-	-	0	2	-	-	-	0	-	-	-	-	-	-	-	-	-	-	-	-	-	-	-
51	Mortensen et al.,	2011		Maasai	TZA-4	NR			1	-	3	0	-	0	1	8	1	-	-	-	-	-	9	0	1	-	-	-	0	0	-	-	-	2	-	-	-	-	-	-	-	-	-	-	-	-	-	-	-
52	Mortensen et al.,	2011		Sandawe	TZA-5	NR			4	-	5	0	-	1	0	8	1	-	-	-	-	-	13	0	0	-	-	-	0	1	-	-	-	0	-	-	-	-	-	-	-	-	-	-	-	-	-	-	-
53	Mortensen et al.,	2011		Turu	TZA-6	NR			4	-	1	0	-	3	1	10	1	-	-	-	-	-	4	0	0	-	-	-	0	2	-	-	-	1	-	-	-	-	-	-	-	-	-	-	-	-	-	-	-
54	Dandara et al.,	2003	Zimbabwe	Zimbabwean	ZWE-1	NR			94	-	-	-	-	-	-	-	-	-	-	-	-	-	-	-	-	-	-	-	-	-	-	45	-	-	-	-	-	-	-	-	-	-	-	-	-	-	-	-	-
55	Matimba et al.,	2009		San	ZWE-2	NR			-	-	-	-	-	-	-	-	-	-	-	-	-	-	-	-	-	-	-	-	-	-	-	-	-	-	-	-	-	-	-	-	-	-	-	-	-	-	-	-	-
29	Mortensen et al.,	2011	Namibia	San	NAM-1	NR		Southern	5	-	6	0	-	0	0	2	-	-	-	-	-	-	0	0	0	-	-	-	0	1	0	-	0	0	-	-	-	-	-	-	-	-	-	-	-	-	-	-	-
30	Valente et al.,	2015		Ju/'hoansi (Tsumkwe; North Eastern region)	NAM-2	KNA			-	-	-	-	-	-	-	-	-	-	-	-	-	-	-	-	-	-	-	-	-	-	-	-	-	-	-	-	-	-	-	-	-	-	-	-	-	-	-	-	-
41	Dandara et al.,	2003	South Africa	Venda	ZAF-1	NR			45	-	-	-	-	-	-	-	-	-	-	-	-	-	-	-	-	-	-	-	-	-	-	21	-	-	-	-	-	-	-	-	-	-	-	-	-	-	-	-	-
42	Loktionov et al.,	2002		Tswana (Black, North-West Province)	ZAF-2	NR			27	-	34	7	1	-	1	47	17	-	-	-	-	-	34	4	-	-	-	-	-	0	-	-	6	11	-	-	-	-	-	-	-	-	-	-	-	-	-	-	-
43	Matejcic et al.,	2015		Mixed ancestry (Western Cape)	ZAF-3	NR			-	-	-	-	-	-	-	-	-	-	-	-	-	-	-	-	-	-	-	-	-	-	-	-	-	-	-	-	-	-	-	-	-	-	-	-	-	-	-	-	-
44	Matejcic et al.,	2015		Xhosa speakers (Western Cape)	ZAF-4	NR			-	-	-	-	-	-	-	-	-	-	-	-	-	-	-	-	-	-	-	-	-	-	-	-	-	-	-	-	-	-	-	-	-	-	-	-	-	-	-	-	-
65	Anderson et al.,	2012	Canada	Canadian (Ontario)	CAN-1	NR	AMERICA	North	-	-	-	-	-	-	-	-	-	-	-	-	-	-	-	-	-	-	-	-	-	-	-	-	-	-	-	-	-	-	-	-	-	-	-	-	-	-	-	-	-
66	Fuselli et al.,	2007		Chipewyan	CAN-NAM-1	CHI			6	-	0	0	0	-	2	9	0	-	-	-	-	-	1	0	0	-	-	-	0	5	0	-	-	0	-	-	-	-	-	-	-	-	-	-	-	-	-	-	-
67	Fuselli et al.,	2007		Cree	CAN-NAM-2	CRE			13	-	0	0	0	-	1	6	0	-	-	-	-	-	3	0	0	-	-	-	0	4	0	-	-	-	-	-	-	-	-	-	-	-	-	-	-	-	-	-	-
68	Hegele et al.,	2000		Oji-Cree (Northern Ontario)	CAN-4-NAM-3	NR			-	-	-	-	-	-	-	-	-	-	-	-	-	-	-	-	-	-	-	-	-	-	-	-	-	-	-	-	-	-	-	-	-	-	-	-	-	-	-	-	-
69	Krajinovic et al.,	2000		Canadian (Quebec)	CAN-2	NR			151	-	2	-	-	-	14	257	6	-	-	-	-	-	145	-	-	-	-	-	-	7	-	-	-	-	-	-	-	-	-	-	-	-	-	-	-	-	-	-	-
70	Bisso-Machado et al.,	2016	Mexico	Mestizo	MEX-MES-1	NR			17	-	0	0	0	0	0	7	1	0	-	-	-	-	11	-	0	-	-	-	-	31	-	-	-	-	-	-	-	-	-	-	-	-	-	-	-	-	-	-	-
71	Hernandez-Gonzalez et al.,	2018		San Luis Potosi	MEX-MES-2	MEX-MES-2			81	-	-	-	-	-	-	119	-	-	-	-	-	-	72	32	-	-	-	-	30	27	-	-	-	-	-	-	-	-	-	-	-	-	-	-	-	-	-	-	-
72	Hernandez-Verdin et al.,	2019			MEX-MES-3	MEX-MES-3			15	-	7	-	-	3	3	39	2	-	-	-	-	-	27	0	1	-	-	-	0	19	-	-	0	-	-	-	-	-	-	-	-	-	-	-	-	-	1	-	-
73	Taja-Chayeb et al.,	2012		Central region	MEX-MES-4	MEX-MES-4			71.604	0	11.232	0	0	1.872	0	67.86	5.148	0	0	-	-	-	40.716	0	0	-	-	-	1.872	30.888	-	-	0	0.936	-	-	-	-	-	-	-	-	0	-	-	-	-	-	-
74	Fuselli et al.,	2007		Maya	MEX-NAM-1	MAY			13	-	0	0	0	-	0	11	0	-	-	-	-	-	3	0	0	-	-	-	0	4	0	-	-	-	-	-	-	-	-	-	-	-	-	-	-	-	-	-	-
75	Fuselli et al.,	2007		Pima	MEX-NAM-2	PIM			13	-	3	0	0	-	2	9	0	-	-	-	-	-	0	0	0	-	-	-	0	4	0	-	-	-	-	-	-	-	-	-	-	-	-	-	-	-	-	-	-
76	Mortensen et al.,	2011			MEX-NAM-3	NR			9	-	3	0	-	1	0	9	0	-	-	-	-	-	0	0	0	-	-	-	0	0	-	-	-	-	-	-	-	-	-	-	-	-	-		-	-	-	-	-
77	Bisso-Machado et al.,	2016		Totonaca	MEX-NAM-4	NR			4	-	0	0	0	0	0	4	1	0	-	-	-	-	0	-	0	-	-	-	-	7	-	-	-	-	-	-	-	-	-	-	-	-	-	-	-	-	-	-	-
78	Hooker et al.,	2008	United States of America	African American	USA-AFR-1	NR			-	-	-	-	-	-	-	-	-	-	-	-	-	-	-	-	-	-	-	-	-	-	-	-	-	-	-	-	-	-	-	-	-	-	-	-	-	-	-	-	-
79	Lin et al.,	1993			USA-AFR-2	NR			-	-	-	-	-	-	-	-	-	-	-	-	-	-	-	-	-	-	-	-	-	-	-	-	-	-	-	-	-	-	-	-	-	-	-	-	-	-	-	-	-
80	Sharma et al.,	2010			USA-AFR-3	NR			-	-	-	-	-	-	-	-	-	-	-	-	-	-	-	-	-	-	-	-	-	-	-	-	-	-	-	-	-	-	-	-	-	-	-	-	-	-	-	-	-
81	Wang et al.,	2015			USA-AFR-4	NR			-	-	-	-	-	-	-	-	-	-	-	-	-	-	-	-	-	-	-	-	-	-	-	-	-	-	-	-	-	-	-	-	-	-	-	-	-	-	-	-	-
82	Le Marchand et al.,	2001		Asian Americans (Japan)	USA-JPN-1	NR			540	-	-	-	-	-	-	-	-	-	-	-	-	-	-	-	-	-	-	-	-	-	-	-	-	-	-	-	-	-	-	-	-	-	-	-	-	-	-	-	-
83	Sharma et al.,	2010		Asian Americans (Japan)	USA-JPN-2	NR			-	-	-	-	-	-	-	-	-	-	-	-	-	-	-	-	-	-	-	-	-	-	-	-	-	-	-	-	-	-	-	-	-	-	-	-	-	-	-	-	-
84	Lin et al.,	1993		Asian Americans (Korea)	USA-KOR	NR			-	-	-	-	-	-	-	-	-	-	-	-	-	-	-	-	-	-	-	-	-	-	-	-	-	-	-	-	-	-	-	-	-	-	-	-	-	-	-	-	-
85	Le Marchand et al.,	2001		Hawaiians (Native Oahu)	USA	NR			91	-	-	-	-	-	-	-	-	-	-	-	-	-	-	-	-	-	-	-	-	-	-	-	-	-	-	-	-	-	-	-	-	-	-	-	-	-	-	-	-
86	Baumgartner et al.,	2009		Hispanics	USA-HIS-1	NR			154	-	7	-	-	-	3	174	1	-	-	-	-	-	109	-	-	-	-	-	-	37	-	-	-	-	-	-	-	-	-	-	-	-	-	-	-	-	-	-	-
87	Lin et al.,	1993			USA-HIS-2	NR			-	-	-	-	-	-	-	-	-	-	-	-	-	-	-	-	-	-	-	-	-	-	-	-	-	-	-	-	-	-	-	-	-	-	-	-	-	-	-	-	-
88	Lin et al.,	1993			USA-HIS-3	NR			-	-	-	-	-	-	-	-	-	-	-	-	-	-	-	-	-	-	-	-	-	-	-	-	-	-	-	-	-	-	-	-	-	-	-	-	-	-	-	-	-
89	Sharma et al.,	2010			USA-HIS-4	NR			-	-	-	-	-	-	-	-	-	-	-	-	-	-	-	-	-	-	-	-	-	-	-	-	-	-	-	-	-	-	-	-	-	-	-	-	-	-	-	-	-
90	Lin et al.,	1993		Jewish	USA-JEW	NR			-	-	-	-	-	-	-	-	-	-	-	-	-	-	-	-	-	-	-	-	-	-	-	-	-	-	-	-	-	-	-	-	-	-	-	-	-	-	-	-	-
91	Lin et al.,	1993		Mixed ancestry	USA-MIX	NR			-	-	-	-	-	-	-	-	-	-	-	-	-	-	-	-	-	-	-	-	-	-	-	-	-	-	-	-	-	-	-	-	-	-	-	-	-	-	-	-	-
92	Baumgartner et al.,	2009		non-Hispanic White	USA-NHW-1	NR			220	-	10	-	-	1	22	381	20	-	-	-	-	-	302	-	-	-	-	-	-	24	-	-	-	-	-	-	-	-	-	-	-	-	-	-	-	-	-	-	-
93	Buch et al.,	2008			USA-NHW-2	NR			-	-	-	-	-	-	-	-	-	-	-	-	-	-	-	-	-	-	-	-	-	-	-	-	-	-	-	-	-	-	-	-	-	-	-	-	-	-	-	-	-
94	Deitz et al.,	2000			USA-NHW-4	NR			187	-	3	-	-	-	20	318	17	0	-	-	-	-	206	-	-	-	-	-	-	15	-	-	-	1	-	-	-	-	-	-	-	-	-	-	-	-	-	-	-
95	Gallicchio et al.,	2006			USA-NHW-5	NR			-	-	-	-	-	-	-	-	-	-	-	-	-	-	-	-	-	-	-	-	-	-	-	-	-	-	-	-	-	-	-	-	-	-	-	-	-	-	-	-	-
96	Gross et al.,	1999			USA-NHW-6	NR			103	-	10	-	-	-	30	165	-	-	-	-	-	-	111	8	-	-	-	-	4	11	-	-	-	-	-	-	-	-	-	-	-	-	-	-	-	-	-	-	-
97	Hein et al.,	2002			USA-NHW-7	NR			53	-	2	0	0	-	5	90	2	0	0	-	-	-	72	0	0	0	0	0	0	3	-	-	0	0	0	0	0	0	0	0	-	-	-	-	-	-	-	-	-
98	Jiao et al.,	2007			USA-NHW-8	NR			269	-	2	-	-	4	28	504	9	-	-	-	-	-	322	1	2	-	-	-	-	22	-	-	-	-	-	-	-	-	-	-	-	-	-	-	-	-	-	-	-
99	Le Marchand et al.,	2001			USA-NHW-9	NR			93	-	-	-	-	-	-	-	-	-	-	-	-	-	-	-	-	-	-	-	-	-	-	-	-	-	-	-	-	-	-	-	-	-	-	-	-	-	-	-	-
100	Lin et al.,	1993			USA-NHW-10	NR			-	-	-	-	-	-	-	-	-	-	-	-	-	-	-	-	-	-	-	-	-	-	-	-	-	-	-	-	-	-	-	-	-	-	-	-	-	-	-	-	-
101	Mahid et al.,	2007			USA-NHW-11	NR			107	-	3	-	-	-	6	170	10	-	-	-	-	-	135	-	-	-	-	-	-	10	-	-	-	-	-	-	-	-	-	-	-	-	-	-	-	-	-	-	-
102	Sharma et al.,	2010			USA-NHW-12	NR			-	-	-	-	-	-	-	-	-	-	-	-	-	-	-	-	-	-	-	-	-	-	-	-	-	-	-	-	-	-	-	-	-	-	-	-	-	-	-	-	-
103	Shin et al.,	2008			USA-NHW-13	NR			-	-	-	-	-	-	-	-	-	-	-	-	-	-	-	-	-	-	-	-	-	-	-	-	-	-	-	-	-	-	-	-	-	-	-	-	-	-	-	-	-
106	Martinez et al.,	1998	Nicaragua	Leon	NIC	NR		Central	111	-	5	-	2	-	6	84	4	-	-	-	-	-	44	-	-	-	-	-	-	-	-	-	-	-	-	-	-	-	-	-	-	-	-	-	-	-	-	-	-
104	Jorge-Nebert et al.,	2002	Panama	Embera	PAN-NAM-1	NR			165.92	-	0	0	-	-	0	25.024	1.904	0	-	-	-	-	10.064	0	-	-	-	-	0	62.016	-	-	-	-	-	-	-	-	-	-	-	-	-	-	-	-	-	-	-
105	Jorge-Nebert et al.,	2002		Ngawbe	PAN-NAM-2	NR			152.04	-	0	0	-	-	1.05	3.99	0	0	-	-	-	-	0	0	-	-	-	-	0	48.93	-	-	-	-	-	-	-	-	-	-	-	-	-	-	-	-	-	-	-
107	Bailliet et al.,	2007	Argentina and Paraguay	Ayoreo	ARG / PRY-NAM-1	NR		South	15	-	-	-	-	-	-	-	-	-	-	-	-	-	-	-	-	-	-	-	-	-	-	-	-	-	-	-	-	-	-	-	-	-	-	-	-	-	-	-	-
108	Bailliet et al.,	2007		Chorote	ARG / PRY-NAM-2	NR			6	-	-	-	-	-	-	-	-	-	-	-	-	-	-	-	-	-	-	-	-	-	-	-	-	-	-	-	-	-	-	-	-	-	-	-	-	-	-	-	-
109	Bailliet et al.,	2007		Jujuy	ARG / PRY-NAM-3	NR			16	-	-	-	-	-	-	-	-	-	-	-	-	-	-	-	-	-	-	-	-	-	-	-	-	-	-	-	-	-	-	-	-	-	-	-	-	-	-	-	-
110	Bailliet et al.,	2007		Lengua	ARG / PRY-NAM-4	NR			15	-	-	-	-	-	-	-	-	-	-	-	-	-	-	-	-	-	-	-	-	-	-	-	-	-	-	-	-	-	-	-	-	-	-	-	-	-	-	-	-
111	Bailliet et al.,	2007		Mapuche	ARG / PRY-NAM-5	NR			3	-	-	-	-	-	-	-	-	-	-	-	-	-	-	-	-	-	-	-	-	-	-	-	-	-	-	-	-	-	-	-	-	-	-	-	-	-	-	-	-
112	Bailliet et al.,	2007		Tehuelche	ARG / PRY-NAM-6	NR			4	-	-	-	-	-	-	-	-	-	-	-	-	-	-	-	-	-	-	-	-	-	-	-	-	-	-	-	-	-	-	-	-	-	-	-	-	-	-	-	-
113	Bailliet et al.,	2007		Toba	ARG / PRY-NAM-7	NR			6	-	-	-	-	-	-	-	-	-	-	-	-	-	-	-	-	-	-	-	-	-	-	-	-	-	-	-	-	-	-	-	-	-	-	-	-	-	-	-	-
114	Bailliet et al.,	2007		Wichi	ARG / PRY-NAM-8	NR			24	-	-	-	-	-	-	-	-	-	-	-	-	-	-	-	-	-	-	-	-	-	-	-	-	-	-	-	-	-	-	-	-	-	-	-	-	-	-	-	-
115	Suarez-Kurtz et al.,	2012	Brazil	Afro Brazilian (North Region)	BRA-AFR-1	NR			-	-	-	-	-	-	-	-	-	-	-	-	-	-	-	-	-	-	-	-	-	-	-	-	-	-	-	-	-	-	-	-	-	-	-	-	-	-	-	-	-
116	Talbot et al.,	2010		Afro Brazilian (Ilheus, Bahia)	BRA-AFR-2	NR			33	-	-	-	1	-	-	-	6	-	-	-	-	-	-	-	-	-	-	0	-	-	-	-	-	-	-	-	-	-	-	-	-		-		-	-	-	-	-
117	Suarez-Kurtz et al.,	2012		Brown Brazilian (North Region)	BRA-BWN	NR			-	-	-	-	-	-	-	-	-	-	-	-	-	-	-	-	-	-	-	-	-	-	-	-	-	-	-	-	-	-	-	-	-	-	-	-	-	-	-	-	-
118	Barbieri et al.,	2012		Mixed	BRA-MIX-1	NR			-	-	-	-	-	-	-	-	-	-	-	-	-	-	-	-	-	-	-	-	-	-	-	-	-	-	-	-	-	-	-	-	-	-	-	-	-	-	-	-	-
119	Rodriguez-Marques et al.,	2014		Mixed (Ilheus and Itabuna, Bahia)	BRA-MIX-2	NR			-	-	-	-	-	-	-	-	-	-	-	-	-	-	-	-	-	-	-	-	-	-	-	-	-	-	-	-	-	-	-	-	-	-	-	-	-	-	-	-	-
120	Silveira et al.,	2012		Mixed (North Region)	BRA-MIX-3	NR			-	-	-	-	-	-	-	-	-	-	-	-	-	-	-	-	-	-	-	-	-	-	-	-	-	-	-	-	-	-	-	-	-	-	-	-	-	-	-	-	-
121	Wais-Zanrosso et al.,	2010			BRA-MIX-4	NR			41	18	-	-	-	9	-	-	-	-	-	-	-	-	-	-	-	-	-	-	-	-	-	11	-	-	-	-	-	-	-	-	-	-	-	-	-	-	-	-	-
122	Wais-Zanrosso et al.,	2012		Mixed (several geographic regions)	BRA-MIX-4	NR			95	12	95	25	20	10	63	24	23	17	8	-	-	0	85	20	8	-	-	4	31	27	-	-	5	8	2	4	0.00659792	3	2	-	13	-	-	-	-	-	-	-	-
123	Bisso-Machado et al.,	2016		Apalai, Arara, Gaviao, Jamamadi, Surui, Wai-wai, Xavante, Zoro (Amazonia/Brazilian Central Plateau)	BRA-NAM-1	NR			51	-	1	2	1	0	0	60	0	0	-	-	-	-	8	-	0	-	-	-	-	41	-	-	-	-	-	-	-	-	-	-	-	-	-	-	-	-	-	-	-
124	Suarez-Kurtz et al.,	2012		Guarani	BRA-NAM-2	NR			-	-	-	-	-	-	-	-	-	-	-	-	-	-	-	-	-	-	-	-	-	-	-	-	-	-	-	-	-	-	-	-	-	-	-	-	-	-	-	-	-
125	Fuselli et al.,	2007		Karitiana	BRA-NAM-3	KAR			14	-	0	0	0	-	0	6	0	-	-	-	-	-	0	0	0	-	-	-	0	9	0	-	-	0	-	-	-	-	-	-	-	-	-	-	-	-	-	-	-
126	Mortensen et al.,	2011			BRA-NAM-4	NR			10	-	1	1	-	1	1	8	0	-	-	-	-	-	0	0	0	-	-	-	0	0	-	-	-	-	-	-	-	-	-	-	-		-		-	-	-	-	-
127	Fuselli et al.,	2007		Surui	BRA-NAM-5	SUR			10	-	0	0	0	-	1	9	0	-	-	-	-	-	0	0	0	-	-	-	0	10	0	-	-	0	-	-	-	-	-	-	-	-	-	-	-	-	-	-	-
128	Talbot et al.,	2010		Tupinamba (Ilheus)	BRA-NAM-6	NR			6	-	-	-	0	-	-	-	3	-	-	-	-	-	-	-	-	-	-	3	-	-	-	-	-	-	-	-	-	-	-	-	-	-	-	-	-	-	-	-	-
129	Fuselli et al.,	2007		Xavante	BRA-NAM-7	XAV			4	1	0	0	0	-	0	4	0	-	-	-	-	-	0	0	0	-	-	-	0	0	0	-	-	0	-	-	-	-	-	-	-	-	-	-	-	-	-	-	-
130	Rodriguez-Fernandez et al.,	2013		North Region	BRA-NOR	NR			57	-	-	-	-	-	-	-	-	-	-	-	-	-	-	-	-	-	-	-	-	-	-	-	-	-	-	-	-	-	-	-	-	-	-	-	-	-	-	-	-
131	Suarez-Kurtz et al.,	2012		White Brazilian	BRA-WHI-1	NR			-	-	-	-	-	-	-	-	-	-	-	-	-	-	-	-	-	-	-	-	-	-	-	-	-	-	-	-	-	-	-	-	-	-	-	-	-	-	-	-	-
132	Talbot et al.,	2010		White Brazilian (Ilheus, Bahia)	BRA-WHI-2	NR			9	-	-	-	-	-	-	-	4	-	-	-	-	-	-	-	-	-	-	0	-	-	-	-	-	-	-	-	-	-	-	-	-	-	-	-	-	-	-	-	-
133	Arias et al.,	1993	Colombia / Panama	Embera	COL / PAN-NAM-1	NR			-	-	-	-	-	-	-	-	-	-	-	-	-	-	-	-	-	-	-	-	-	-	-	-	-	-	-	-	-	-	-	-	-	-	-	-	-	-	-	-	-
134	Arias et al.,	1993		Ngawbe	COL / PAN-NAM-2	NR			-	-	-	-	-	-	-	-	-	-	-	-	-	-	-	-	-	-	-	-	-	-	-	-	-	-	-	-	-	-	-	-	-	-	-	-	-	-	-	-	-
135	Arias et al.,	2014	Colombia	Chimila	COL-NAM-1	NR			48	-	-	-	-	-	-	-	-	-	-	-	-	-	-	-	-	-	-	-	-	-	-	-	-	-	-	-	-	-	-	-	-	-	-	-	-	-	-	-	-
136	Fuselli et al.,	2007		Coyaima	COL-NAM-2	COY			5	-	0	0	0	-	1	7	0	-	-	-	-	-	5	0	0	-	-	-	0	5	0	-	-	1	-	-	-	-	-	-	-	-	-	-	-	-	-	-	-
137	Fuselli et al.,	2007		Piapoco and Curripaco	COL-NAM-3	P&C			1	-	1	0	0	-	0	5	0	-	-	-	-	-	0	0	0	-	-	-	0	13	0	-	-	0	-	-	-	-	-	-	-	-	-	-	-	-	-	-	-
138	Arias et al.,	2014		Wayuu	COL-NAM-4	MR			111	-	-	-	-	-	-	-	-	-	-	-	-	-	-	-	-	-	-	-	-	-	-	-	-	-	-	-	-	-	-	-	-	-	-	-	-	-	-	-	-
139	Arias et al.,	2014		Wiwa	COL-NAM-5	NR			44	-	-	-	-	-	-	-	-	-	-	-	-	-	-	-	-	-	-	-	-	-	-	-	-	-	-	-	-	-	-	-	-	-	-	-	-	-	-	-	-
140	Fuselli et al.,	2007	Ecuador	Cayapa	ECU-NAM	CAY			18	-	0	0	0	-	-	4	-	-	-	-	-	-	-	-	-	-	-	-	-	6	-	-	-	-	-	-	-	-	-	-	-	-	-	-	-	-	-	-	-
141	Salazar-Granara et al.,	2016	Peru	Amazonas	PER-1	PER-1			-	-	-	-	-	-	-	-	-	-	-	-	-	-	-	-	-	-	-	-	-	-	-	-	-	-	-	-	-	-	-	-	-	-	-	-	-	-	-	-	-
142	Salazar-Granara et al.,	2016		Apurimac	PER-2	PER-2			-	-	-	-	-	-	-	-	-	-	-	-	-	-	-	-	-	-	-	-	-	-	-	-	-	-	-	-	-	-	-	-	-	-	-	-	-	-	-	-	-
143	Salazar-Granara et al.,	2016		Lambayeque	PER-3	PER-3			-	-	-	-	-	-	-	-	-	-	-	-	-	-	-	-	-	-	-	-	-	-	-	-	-	-	-	-	-	-	-	-	-	-	-	-	-	-	-	-	-
144	Fuselli et al.,	2007		Lima	PER-4	NR			26	-	0	0	0	-	0	11	0	-	-	-	-	-	5	0	0	-	-	-	-	17	0	-	-	-	-	-	-	-	-	-	-	-	-	-	-	-	-	-	-
145	Salazar-Granara et al.,	2016			PER-5	PER-5			-	-	-	-	-	-	-	-	-	-	-	-	-	-	-	-	-	-	-	-	-	-	-	-	-	-	-	-	-	-	-	-	-	-	-	-	-	-	-	-	-
146	Fuselli et al.,	2007		Lima (extended)	PER-6	NR			71	-	2	0	0	-	0	38	1	-	-	-	-	-	17	2	0	-	-	-	-	53	0	-	-	-	-	-	-	-	-	-	-	-	-	-	-	-	-	-	-
147	Salazar-Granara et al.,	2016		Loreto	PER-7	PER-7			-	-	-	-	-	-	-	-	-	-	-	-	-	-	-	-	-	-	-	-	-	-	-	-	-	-	-	-	-	-	-	-	-	-	-	-	-	-	-	-	-
148	Salazar-Granara et al.,	2016		Puno	PER-8	PER-8			-	-	-	-	-	-	-	-	-	-	-	-	-	-	-	-	-	-	-	-	-	-	-	-	-	-	-	-	-	-	-	-	-	-	-	-	-	-	-	-	-
149	Fuselli et al.,	2007		San Martin	PER-9	SMA			14	-	0	0	0	-	1	1	0	-	-	-	-	-	0	0	0	-	-	-	-	5	0	-	-	-	-	-	-	-	-	-	-	-	-	-	-	-	-	-	-
150	Salazar-Granara et al.,	2016			PER-10	PER-10			-	-	-	-	-	-	-	-	-	-	-	-	-	-	-	-	-	-	-	-	-	-	-	-	-	-	-	-	-	-	-	-	-	-	-	-	-	-	-	-	-
151	Fuselli et al.,	2007		Tayacaja	PER-11	TAY			8	-	0	0	0	-	0	7	0	-	-	-	-	-	1	0	0	-	-	-	-	5	0	-	-	-	-	-	-	-	-	-	-	-	-	-	-	-	-	-	-
152	Bisso-Machado et al.,	2016	NR	Andean Natives and other communities with high Amerindian ancestry	LAT-AND	NR			48	-	1	1	2	6	1	33	0	2	-	-	-	-	21	-	2	-	-	-	-	17	-	-	-	-	-	-	-	-	-	-	-	-	-	-	-	-	-	-	-
153	Bisso-Machado et al.,	2016		Chaco speakers	NAM-CHA	NR			34	-	0	0	0	0	0	6	0	0	-	-	-	-	0	-	0	-	-	-	-	4	-	-	-	-	-	-	-	-	-	-	-	-	-	-	-	-	-	-	-
154	Bisso-Machado et al.,	2016		Guarani	NAM-SOU	NR			30	-	0	0	0	0	0	7	1	0	-	-	-	-	4	-	0	-	-	-	-	26	-	-	-	-	-	-	-	-	-	-	-	-	-	-	-	-	-	-	-
164	Magalon et al.,	2008	Kazakhstan	Kazakhs	KZA	KZ	ASIA	Central	20	-	0	-	-	-	0	12	1	-	-	-	-	-	7	-	-	-	-	-	-	12	-	-	-	-	-	-	-	-	-	-	-	-	-	-	-	-	-	-	-
165	Magalon et al.,	2008	Kirghizstan	Kirghizs from lowland	KGZ-1	KRA			45	-	-	-	-	-	-	11	-	-	-	-	-	-	24	-	-	-	-	-	-	14	-	-	-	-	-	-	-	-	-	-	-	-	-	-	-	-	-	-	-
166	Magalon et al.,	2008		Kirghizs from highland	KGZ-2	KRM			21	-	-	-	-	-	-	7	1	-	-	-	-	-	11	-	-	-	-	-	-	6	-	-	-	-	-	-	-	-	-	-	-	-	-	-	-	-	-	-	-
169	Magalon et al.,	2008	Uzbekistan	Tajiks from Agalic	UZB-1	TJA			15	-	-	-	-	-	1	17	4	-	-	-	-	-	25	-	-	-	-	-	-	2	-	-	-	-	-	-	-	-	-	-	-	-	-	-	-	-	-	-	-
170	Patin et al.,	2006		Turkmen	UZB-2	NR			31	-	1	0	-	-	0	23	3	-	-	-	-	-	30	0	0	-	-	-	-	12	-	-	0	0	-	-	-	-	-	-	0	0	0	-	-	-	-	-	-
171	Magalon et al.,	2008		Tajiks from Urgut	UZB-3	TJU			15	-	-	-	-	-	-	13	1	-	-	-	-	-	26	-	-	-	-	-	-	3	-	-	-	-	-	-	-	-	-	-	-	-	-	-	-	-	-	-	-
172	Magalon et al.,	2008		Uzbeks	UZB-4	UZ			26	-	-	-	-	-	1	9	1	-	-	-	-	-	19	-	-	-	-	-	-	6	-	-	-	-	-	-	-	-	-	-	-	-	-	-	-	-	-	-	-
173	Chen et al.,	2006	China	Central-South region	CHN-1	NR		East	177	2	-	-	3	-	0	11	2	-	-	-	-	-	78	14	-	-	-	-	9	70	-	-	-	-	-	-	-	-	-	-	-	-	-	-	-	-	-	-	-
174	Huang et al.,	2015		Han	CHN-HAN-1	NR			-	-	-	-	-	-	-	-	-	-	-	-	-	-	-	-	-	-	-	-	-	-	-	-	-	-	-	-	-	-	-	-	-	-	-	-	-	-	-	-	-
175	Lin et al.,	1993		Hong Kong	HKG	NR			-	-	-	-	-	-	-	-	-	-	-	-	-	-	-	-	-	-	-	-	-	-	-	-	-	-	-	-	-	-	-	-	-	-	-	-	-	-	-	-	-
176	Lu et al.,	2019		Han	CHN-HAN-2	NR			-	-	-	-	-	-	-	-	-	-	-	-	-	-	-	-	-	-	-	-	-	-	-	-	-	-	-	-	-	-	-	-	-	-	-	-	-	-	-	-	-
177	Luan et al.,	2017		Northern Han	CHN-HAN-3	NR			1190.72	-	-	-	-	-	-	48.8	-	-	-	-	-	-	374.784	-	-	-	-	-	-	322.08	-	-	-	-	-	-	-	-	-	-	-	-	-	-	-	-	-	-	-
178	Mortensen et al.,	2011		Han	CHN-HAN-4	NR			11	-	0	0	-	2	1	0	0	-	-	-	-	-	5	0	0	-	-	-	0	5	-	-	-	-	-	-	-	-	-	-	-	-	-	-	-	-	-	-	-
179	Patin et al.,	2006		Hunan and Zhejang regions	CHN-2	NR			46	-	0	0	-	-	0	6	0	-	-	-	-	-	22	0	0	-	-	-	-	13	-	-	0	0	-	-	-	-	-	-	0	0	0	-	-	-	-	-	-
180	Quan et al.,	2016		Shangai	CHN-3	NR			-	-	-	-	-	-	-	-	-	-	-	-	-	-	-	-	-	-	-	-	-	-	-	-	-	-	-	-	-	-	-	-	-	-	-	-	-	-	-	-	-
181	Shen et al.,	2013		Nanjing province	CHN-4	NR			-	-	-	-	-	-	-	-	-	-	-	-	-	-	-	-	-	-	-	-	-	-	-	-	-	-	-	-	-	-	-	-	-	-	-	-	-	-	-	-	-
182	Song et al.,	2013		Beijing	CHN-5	NR			-	-	-	-	-	-	-	-	-	-	-	-	-	-	-	-	-	-	-	-	-	-	-	-	-	-	-	-	-	-	-	-	-	-	-	-	-	-	-	-	-
183	Song et al.,	2009		Han from Henan Province	CHN-HAN-5	NR			251	-	3	0	-	-	7	10	-	-	-	-	-	-	87	1	-	-	-	-	63	-	-	-	-	-	-	-	-	-	-	-	-	-	-	-	-	-	-	-	-
184	Tian et al.,	2014		Han	CHN-HAN-6	NR			-	-	-	-	-	-	-	-	-	-	-	-	-	-	-	-	-	-	-	-	-	-	-	-	-	-	-	-	-	-	-	-	-	-	-	-	-	-	-	-	-
185	Wang et al.,	2012		Han	CHN-HAN-7	NR			-	-	-	-	-	-	-	-	-	-	-	-	-	-	-	-	-	-	-	-	-	-	-	-	-	-	-	-	-	-	-	-	-	-	-	-	-	-	-	-	-
186	Wang et al.,	2014		Zhenjiang	CHN-6	NR			-	-	-	-	-	-	-	-	-	-	-	-	-	-	-	-	-	-	-	-	-	-	-	-	-	-	-	-	-	-	-	-	-	-	-	-	-	-	-	-	-
187	Wang et al.,	2017		Shanxi Province	CHN-7	NR			-	-	-	-	-	-	-	-	-	-	-	-	-	-	-	-	-	-	-	-	-	-	-	-	-	-	-	-	-	-	-	-	-	-	-	-	-	-	-	-	-
188	Zhang et al.,	2005		Luoyang City	CHN-8	NR			-	-	-	-	-	-	-	-	-	-	-	-	-	-	-	-	-	-	-	-	-	-	-	-	-	-	-	-	-	-	-	-	-	-	-	-	-	-	-	-	-
189	Zhu et al.,	2013		Mainland Chinese	CHN-9	NR			-	-	-	-	-	-	-	-	-	-	-	-	-	-	-	-	-	-	-	-	-	-	-	-	-	-	-	-	-	-	-	-	-	-	-	-	-	-	-	-	-
190	Zou et al.,	2017		Han	CHN-HAN-10	NR			-	-	-	-	-	-	-	-	-	-	-	-	-	-	-	-	-	-	-	-	-	-	-	-	-	-	-	-	-	-	-	-	-	-	-	-	-	-	-	-	-
191	Cui et al.,	2013	Japan	Kitakyushu and Miyazaki Cities	JPN-1	NR			-	-	-	-	-	-	-	-	-	-	-	-	-	-	-	-	-	-	-	-	-	-	-	-	-	-	-	-	-	-	-	-	-	-	-	-	-	-	-	-	-
192	Hara et al.,	2017		Okayama and Kagawa Prefectures	JPN-2	NR			-	-	-	-	-	-	-	-	-	-	-	-	-	-	-	-	-	-	-	-	-	-	-	-	-	-	-	-	-	-	-	-	-	-	-	-	-	-	-	-	-
193	Kobayashi et al.,	2009		Nagano Prefecture	JPN-3	NR			-	-	-	-	-	-	-	-	-	-	-	-	-	-	-	-	-	-	-	-	-	-	-	-	-	-	-	-	-	-	-	-	-	-	-	-	-	-	-	-	-
194	Mortensen et al.,	2011		Japanese	JPN-4	NR			14	-	0	0	-	1	0	0	0	-	-	-	-	-	4	0	0	-	-	-	0	1	-	-	-	-	-	-	-	-	-	-	-	-	-	-	-	-	-	-	-
195	Osawa et al.,	2007		Akashi City	JPN-5	NR			-	-	-	-	-	-	-	-	-	-	-	-	-	-	-	-	-	-	-	-	-	-	-	-	-	-	-	-	-	-	-	-	-	-	-	-	-	-	-	-	-
196	Sekine et al.,	2001		Japanese	JPN-7	NR			49	-	7	-	-	-	-	1	-	-	-	-	-	-	25	2	-	-	-	-	1	10	-	-	-	-	-	-	-	-	-	-	-	-	-	-	-	-	-	-	-
197	Wang et al.,	2015		Japaneses from Fukuoka and Nagano	JPN-8	NR			-	-	-	-	-	-	-	-	-	-	-	-	-	-	-	-	-	-	-	-	-	-	-	-	-	-	-	-	-	-	-	-	-	-	-	-	-	-	-	-	-
198	Yoshimura et al.,	2003		Yokote, Akita Prefecture	JPN-9	NR			-	-	-	-	-	-	-	-	-	-	-	-	-	-	-	-	-	-	-	-	-	-	-	-	-	-	-	-	-	-	-	-	-	-	-	-	-	-	-	-	-
199	Yoshimura et al.,	2003		Ninohe, Iwate Prefecture	JPN-10	NR			-	-	-	-	-	-	-	-	-	-	-	-	-	-	-	-	-	-	-	-	-	-	-	-	-	-	-	-	-	-	-	-	-	-	-	-	-	-	-	-	-
200	Yoshimura et al.,	2003		Saku, Nagano Prefecture	JPN-11	NR			-	-	-	-	-	-	-	-	-	-	-	-	-	-	-	-	-	-	-	-	-	-	-	-	-	-	-	-	-	-	-	-	-	-	-	-	-	-	-	-	-
201	Yoshimura et al.,	2003		Ishikawa, Okinawa Prefecture	JPN-12	NR			-	-	-	-	-	-	-	-	-	-	-	-	-	-	-	-	-	-	-	-	-	-	-	-	-	-	-	-	-	-	-	-	-	-	-	-	-	-	-	-	-
202	Yoshimura et al.,	2003		Katsushita-kita, Tokyo	JPN-13	NR			-	-	-	-	-	-	-	-	-	-	-	-	-	-	-	-	-	-	-	-	-	-	-	-	-	-	-	-	-	-	-	-	-	-	-	-	-	-	-	-	-
203	Djordjevic et al.	2012	Korea	Koreans	KOR-1	NR			195	-	-	-	-	-	-	-	-	-	-	-	-	-	-	-	-	-	-	-	-	-	-	0	-	-	-	-	-	-	-	-	-	-	-	-	-	-	-	-	-
204	Kang et al.,	2009			KOR-2	NR			240.864	-	-	-	-	-	-	-	-	-	-	-	-	-	86.464	-	-	-	-	-	-	58.672	-	-	-	-	-	-	-	-	-	-	-	-	-	-	-	-	-	-	-
205	Lee et al.,	2003		Koreans from Seoul	KOR-3	NR			353	-	4	-	1	-	1	5	-	1	-	-	-	-	126	3	-	-	-	-	6	70	-	-	-	-	-	-	-	-	-	-	-	-	-	-	-	-	-	-	-
206	Zhang et al.,	2009		Koreans from Chungbuk	KOR-4	NR			606	-	1	-	-	4	-	18	-	-	-	-	-	-	199	-	1	-	-	-	-	112	1	-	-	-	-	-	-	-	-	-	-	-	-	-	-	-	-	-	-
207	Zhang et al.,	2014	Mongolia	Mongolian from inner Mongolia	MNG-1	NR			-	-	-	-	-	-	-	-	-	-	-	-	-	-	-	-	-	-	-	-	-	-	-	-	-	-	-	-	-	-	-	-	-	-	-	-	-	-	-	-	-
208	Zhang et al.,	2014		Han populations from inner Mongolia	MNG-2	NR			-	-	-	-	-	-	-	-	-	-	-	-	-	-	-	-	-	-	-	-	-	-	-	-	-	-	-	-	-	-	-	-	-	-	-	-	-	-	-	-	-
209	Luca et al.,	2008	Russian Federation	Chukchee	RUS-1	CHK			9	0	1	0	0	-	0	5	0	0	-	-	0	0	7	0	1	-	-	-	1	2	-	-	-	-	-	-	-	-	-	-	-	-	-	-	-	-	-	-	-
210	Bisso-Machado et al.,	2016		Eskimo, Siberia	RUS-2	NR			20	-	0	0	1	0	0	27	0	0	-	-	-	-	19	-	0	-	-	-	-	9	-	-	-	-	-	-	-	-	-	-	-	-	-	-	-	-	-	-	-
211	Luca et al.,	2008		Khanty-Mansi, West Siberia	RUS-3	K&M			4	3	1	0	1	-	0	8	2	0	-	-	0	0	3	0	0	-	-	-	0	5	-	-	-	-	-	-	-	-	-	-	-	-	-	-	-	-	-	-	-
212	Fuselli et al.,	2007		Yakut Siberians	RUS-4	YAK			9	-	0	0	0	-	1	10	0	-	-	-	-	-	11	0	0	-	-	-	0	8	3	-	-	0	-	-	-	-	-	-	-	-	-	-	-	-	-	-	-
213	Luca et al.,	2008		Yakuts	RUS-5	YKL			12	0	0	0	1	-	1	6	0	0	-	-	0	0	8	0	0	-	-	-	0	4	-	-	-	-	-	-	-	-	-	-	-	-	-	-	-	-	-	-	-
214	Mortensen et al.,	2011		Siberia, Yakut	RUS-6	NR			4	-	0	0	-	0	1	0	0	-	-	-	-	-	3	0	0	-	-	-	0	0	0	-	-	0	-	-	-	-	-	-	-	-	-	-	-	-	-	-	-
215	Fuselli et al.,	2007		Western Siberians	RUS-7	WSI			14	-	0	0	0	-	1	3	0	-	-	-	-	-	6	0	0	-	-	-	0	3	0	-	-	0	-	-	-	-	-	-	-	-	-	-	-	-	-	-	-
216	Hou et al.,	2011	Taiwan	Kaohsiung City	TWN-1	NR			193	-	-	-	-	-	0	11	-	-	-	-	-	-	-	83	-	-	-	-	-	-	-	-	-	-	-	-	-	-	-	-	-	-	-	-	-	-	-	-	-
217	Lin-Wu et al.,	2008		Ami	TWN-2	AM			30	-	-	-	-	-	-	-	-	-	-	-	-	-	-	-	-	-	-	-	-	-	-	-	-	-	-	-	-	-	-	-	-	-	-	-	-	-	-	-	-
218	Lin-Wu et al.,	2008		Atayal	TWN-3	AT			32	-	-	-	-	-	-	-	-	-	-	-	-	-	-	-	-	-	-	-	-	-	-	-	-	-	-	-	-	-	-	-	-	-	-	-	-	-	-	-	-
219	Lin-Wu et al.,	2008		Hakka	TWN-4	HK			48	-	-	-	-	-	-	-	-	-	-	-	-	-	-	-	-	-	-	-	-	-	-	-	-	-	-	-	-	-	-	-	-	-	-	-	-	-	-	-	-
220	Lin-Wu et al.,	2008		Minnan	TWN-5	MN			45	-	-	-	-	-	-	-	-	-	-	-	-	-	-	-	-	-	-	-	-	-	-	-	-	-	-	-	-	-	-	-	-	-	-	-	-	-	-	-	-
221	Yeh et al.,	2009		Northern Taiwan	TWN-6	NR			-	-	-	-	-	-	-	-	-	-	-	-	-	-	-	-	-	-	-	-	-	-	-	-	-	-	-	-	-	-	-	-	-	-	-	-	-	-	-	-	-
222	Lin-Wu et al.,	2008		Paiwan	TWN-7	PW			15	-	-	-	-	-	-	-	-	-	-	-	-	-	-	-	-	-	-	-	-	-	-	-	-	-	-	-	-	-	-	-	-	-	-	-	-	-	-	-	-
223	Lin-Wu et al.,	2008		Tsou	YWN-8	TS			43	-	-	-	-	-	-	-	-	-	-	-	-	-	-	-	-	-	-	-	-	-	-	-	-	-	-	-	-	-	-	-	-	-	-	-	-	-	-	-	-
224	Lin-Wu et al.,	2008		Yami	TWN-9	YM			36	-	-	-	-	-	-	-	-	-	-	-	-	-	-	-	-	-	-	-	-	-	-	-	-	-	-	-	-	-	-	-	-	-	-	-	-	-	-	-	-
155	Hosen et al.,	2015	Bangladesh	Bangladeshi	BGD	NR		South	-	-	-	-	-	-	-	-	-	-	-	-	-	-	-	-	-	-	-	-	-	-	-	-	-	-	-	-	-	-	-	-	-	-	-	-	-	-	-	-	-
156	Anitha and Banerjee et al.,	2003	India	Dravidian linguistic affiliation and Hindu social category	IND-1	NR			42	-	-	2	5	-	5	59	13	2	10	-	-	-	90	27	5	-	-	-	30	44	-	-	-	-	-	-	-	-	-	-	-	-	-	-	-	-	-	-	-
157	Balaji et al.,	2012		South India	IND-2	NR			-	-	-	-	-	-	-	-	-	-	-	-	-	-	-	-	-	-	-	-	-	-	-	-	-	-	-	-	-	-	-	-	-	-	-	-	-	-	-	-	-
158	Batra et al.,	2006		New Delhi	IND-3	NR			-	-	-	-	-	-	-	-	-	-	-	-	-	-	-	-	-	-	-	-	-	-	-	-	-	-	-	-	-	-	-	-	-	-	-	-	-	-	-	-	-
159	Majumder et al.,	2007		Kolkata	IND-4	NR			142	-	-	7	3	-	3	202	26	-	-	-	-	-	-	243	10	-	-	-	45	3	-	-	-	-	-	-	-	-	-	-	-	-	-	-	-	-	-	-	-
160	Malik et al.,	2009		Kashmir Valley	IND-5	NR			-	-	-	-	-	-	-	-	-	-	-	-	-	-	-	-	-	-	-	-	-	-	-	-	-	-	-	-	-	-	-	-	-	-	-	-	-	-	-	-	-
161	Manche et al.,	2016		Telangana	IND-6	NR			-	-	-	-	-	-	-	-	-	-	-	-	-	-	-	-	-	-	-	-	-	-	-	-	-	-	-	-	-	-	-	-	-	-	-	-	-	-	-	-	-
162	Patin et al.,	2006		Gujarati	IND-7	NR			13	-	3	0	-	-	1	29	4	-	-	-	-	-	43	0	1	-	-	-	-	6	-	-	0	0	-	-	-	-	-	-	0	0	0	-	-	-	-	-	-
163	Sanghera et al.,	2018		Punjabi Sikhs	IND-8	NR			-	-	-	-	-	-	-	-	-	-	-	-	-	-	-	-	-	-	-	-	-	-	-	-	-	-	-	-	-	-	-	-	-	-	-	-	-	-	-	-	-
225	Mortensen et al.,	2011	Cambodia	Cambodian	KHM	NR		Southeast	4	-	0	0	-	1	0	0	0	-	-	-	-	-	3	0	0	-	-	-	1	5	0	-	-	0	-	-	-	-	-	-	-	-	-	-	-	-	-	-	-
226	Susilowati et al.,	2017	Indonesia	Malay	IDN-1	NR			31	-	4	-	-	-	-	7	-	-	-	-	-	-	38	1	-	-	-	-	-	18	-	-	-	-	-	-	-	-	-	-	-	-	-	-	-	-	-	-	-
227	Yuliwulandari et al.,	2008		Javanese and Sundanese ethnicities	IDN-2	NR			156.456	-	3.392	-	-	-	-	38	-	-	-	-	-	-	157	-	-	-	-	-	-	63	-	-	-	-	-	-	-	-	-	-	-	-	-	-	-	-	-	-	-
228	Yuliwulandari et al.,	2019		Buginese ethnic community	IDN-3	NR			33	-	3	-	-	-	-	5	-	-	-	-	-	-	42	-	-	-	-	-	-	15	-	-	-	-	-	-	-	-	-	-	-	-	-	-	-	-	-	-	-
229	Patin et al.,	2006	Thailand	Thai	THA-1	NR			26	-	0	0	-	-	0	10	0	-	-	-	-	-	34	0	0	-	-	-	-	17	-	-	-	0	-	-	-	-	-	-	0	0	0	-	-	-	-	-	-
230	Sangrajrang et al.,	2010		Khon Kaen Province	THA-2	NR			-	-	-	-	-	-	-	-	-	-	-	-	-	-	-	-	-	-	-	-	-	-	-	-	-	-	-	-	-	-	-	-	-	-	-	-	-	-	-	-	-
231	Luca et al.,	2008	Czech Republic	Czechs	CZE	CZK	EUROPE	Eastern	11	0	0	0	0	-	0	21	3	3	-	-	0	2	14	-	0	-	-	-	0	0	-	-	-	-	-	-	-	-	-	-	-	-	-	-	-	-	-	-	-
239	Selinski et al.,	2013	Hungary	Hungarians	HUN	NR			34	-	1	-	-	0	3	31	1	0	-	-	0	-	45	0	0	-	-	-	-	7	-	-	0	0	0	0	0	-	-	-	-	-	-	-	-	-	-	-	-
241	Baranska et al.,	2011	Poland	Lodz	POL-1	NR			51	-	-	-	-	-	-	-	-	-	-	-	-	-	-	-	-	-	-	-	-	-	-	-	-	-	-	-	-	-	-	-	-	-	-	-	-	-	-	-	-
242	Gawronska-Szklarz et al.,	2001		Szczecin	POL-2	NR			65	-	-	-	-	-	-	-	-	-	-	-	-	-	-	-	-	-	-	-	-	-	-	-	-	-	-	-	-	-	-	-	-	-	-	-	-	-	-	-	-
243	Mrozikiewicz et al.,	1996		Wielkopolska region	POL-3	NR			109	-	1	-	-	-	26	164	30	-	-	-	-	-	149	-	-	-	-	-	-	17	-	-	-	-	-	-	-	-	-	-	-	-	-	-	-	-	-	-	-
244	Pawlik et al.,	2009		Szczecin	POL-4	NR			95	-	-	-	-	-	-	-	-	-	-	-	-	-	-	-	-	-	-	-	-	-	-	-	-	-	-	-	-	-	-	-	-	-	-	-	-	-	-	-	-
270	Rabstein et al.,	2006	Romania	Kyrgyz	ROU-1	NR			-	-	-	-	-	-	-	-	-	-	-	-	-	-	-	-	-	-	-	-	-	-	-	-	-	-	-	-	-	-	-	-	-	-	-	-	-	-	-	-	-
271	Rabstein et al.,	2006		Romanian	ROU-2	NR			-	-	-	-	-	-	-	-	-	-	-	-	-	-	-	-	-	-	-	-	-	-	-	-	-	-	-	-	-	-	-	-	-	-	-	-	-	-	-	-	-
245	Habalova et al.,	2005	Slovakia	Slovak Caucasians	SVK-1	NR			91	-	-	-	-	-	14	112	25	-	-	-	-	-	-	-	-	-	-	-	-	-	-	-	-	-	-	-	-	-	-	-	-	-	-	-	-	-	-	-	-
246	Kasajova et al.,	2016		Slovak Caucasians	SVK-2	NR			-	-	-	-	-	-	-	-	-	-	-	-	-	-	-	-	-	-	-	-	-	-	-	-	-	-	-	-	-	-	-	-	-	-	-	-	-	-	-	-	-
247	Klimcakova et al.,	2011		Eastern Slovakia	SVK-3	NR			147	-	-	-	-	-	11	195	29	-	-	-	-	-	158	-	-	-	-	-	-	8	-	-	-	-	-	-	-	-	-	-	-	-	-	-	-	-	-	-	-
248	Vilckova et al.,	2014		Slovak Caucasians	SVK-4	NR			186	-	-	-	-	-	36	277	47	-	-	-	-	-	218	-	-	-	-	-	-	26	-	-	-	-	-	-	-	-	-	-	-	-	-	-	-	-	-	-	-
250	Belogubova et al.,	2005	Russian Federation	Caucasians	RUS-8	NR			171	-	3	1	0	-	26	292	13	1	0	-	-	-	195	3	-	-	-	-	3	20	-	-	-	-	-	-	-	-	-	-	-	-	-	-	-	-	-	-	-
251	Gaikovitch et al.,	2003		Voronezh	RUS-9	NR			134	-	3	-	-	-	17	208	17	-	-	-	-	-	182	-	-	2	0.00344617	-	-	17	-	-	-	-	-	-	-	-	-	-	-	-	-	-	-	-	-	-	-
252	Luca et al.,	2008		European Russia, Mordovians	RUS-10	MOE			6	0	0	0	2	-	0	14	0	0	-	-	0	0	3	0	0	-	-	-	0	2	-	-	-	-	-	-	-	-	-	-	-	-	-	-	-	-	-	-	-
253	Luca et al.,	2008		European Russia, Perm Russians	RUS-11	PER			8	0	2	1	0	-	1	8	0	0	-	-	0	0	2	0	0	-	-	-	0	1	-	-	-	-	-	-	-	-	-	-	-	-	-	-	-	-	-	-	-
254	Mortensen et al.,	2011		Russian	RUS-12	NR			0	-	0	0	-	1	2	5	0	-	-	-	-	-	3	0	0	-	-	-	0	1	-	-	-	-	-	-	-	-	-	-	-	-	-	-	-	-	-	-	-
273	Bonaventure et al.,	2012	France	French	FRA-1	NR		Western	-	-	-	-	-	-	-	-	-	-	-	-	-	-	-	-	-	-	-	-	-	-	-	-	-	-	-	-	-	-	-	-	-	-	-	-	-	-	-	-	-
274	Delort et al.,	2010		Auvergne region	FRA-2	NR			-	-	-	-	-	-	-	-	-	-	-	-	-	-	-	-	-	-	-	-	-	-	-	-	-	-	-	-	-	-	-	-	-	-	-	-	-	-	-	-	-
275	Delomenie et al.,	1996		White Caucasians	FRA-3	NR			22	-	0	0	-	-	7	54	1	-	-	-	-	-	30	0	-	-	-	-	0	1	-	-	0	0	-	-	-	-	-	-	-	-	-	-	-	-	-	-	-
276	Fontana et al.,	2009		Caucasians	FRA-4	NR			-	-	-	-	-	-	-	-	-	-	-	-	-	-	-	-	-	-	-	-	-	-	-		-	-	-	-	-	-	-	-	-	-	-	-	-	-	-	-	-
277	Mortensen et al.,	2011		French	FRA-5	NR			2	-	0	0	-	0	4	7	0	-	-	-	-	-	5	0	0	-	-	-	0	0	-	-	-	0	-	-	-	-	-	-	-	-	-	-	-	-	-	-	-
232	Cascorbi	1996	Germany	Berlin	DEU-1	NR			130	-	-	-	-	-	14	214	16	-	-	-	-	-	173	-	-	-	-	-	-	8	-	-	-	1	-	-	-	-	-	-	-	-	-	-	-	-	-	-	-
233	Lin et al.,	1993		Whites	DEU-2	NR			-	-	-	-	-	-	-	-	-	-	-	-	-	-	-	-	-	-	-	-	-	-	-	-	-	-	-	-	-	-	-	-	-	-	-	-	-	-	-	-	-
234	Pistorius et al.,	2006		Dresden	DEU-4	NR			54	-	-	-	-	-	2	89	2	-	-	-	-	-	-	-	-	-	-	-	-	-	-	-	-	-	-	-	-	-	-	-	-	-	-	-	-	-	-	-	-
235	Schnakenberg et al.,	2000		Northen part	DEU-5	NR			85	-	-	-	-	-	23	172	26	-	-	-	-	-	114	14	-	-	-	-	-	8	-	-	-	-	-	-	-	-	-	-	-	-	-	-	-	-	-	-	-
236	Selinski et al.,	2013		Germans	DEU-6	NR			848	-	27	-	-	5	88	1587	57	0	-	-	0	-	1126	2	1	-	-	-	-	116	-	-	1	1	2	0	0	-	-	-	-	-	-	-	-	-	-	-	-
237	Zschieschang et al.,	2002		Caucasians	DEU-7	NR			101	-	0	-	-	-	11	175	8	-	-		-	-	117	-	-	-	-	-	-	6	-	-	0	-	-	-	-	-	-	-	-	-	-	-	-	-	-	-	-
238	Blomeke et al.,	2009	Germany and Netherlands	Caucasians (Germany, Aachen area; the Netherlands, Groningen area)	DEU / NLD	NR			112	-	-	-	-	-	-	-	19	-	-	-	-	-	88	-	-	-	-	-	-	10	-	-	-	-	-	-	-	-	-	-	-	-	-	-	-	-	-	-	-
240	Van der Hel et al.,	2003	Netherlands	Caucasians from Amsterdam, Maastricht and Doetinchem	NLD	NR			112	-	5	2	-	-	14	216	4	-	-	-	-	-	154	-	1	-	-	-	-	17	-	-	-	-	-	-	-	-	-	-	-	-	-	-	-	-	-	-	-
249	Morabia et al.,	2000	Switzerland	Geneva	CHE	NR			-	-	-	-	-	-	-	-	-	-	-	-	-	-	-	-	-	-	-	-	-	-	-	-	-	-	-	-	-	-	-	-	-	-	-	-	-	-	-	-	-
255	Okkels et al.,	1997	Denmark	Danish	DNK	NR		Northen	123	-	-	-	-	-	-	-	-	-	-	-	-	-	-	-	-	-	-	-	-	-	-	-	-	-	-	-	-	-	-	-	-	-	-	-	-	-	-	-	-
256	Patin et al.,	2006	Finland	Saami	FIN-1	NR			23	-	0	0	-	-	4	41	0	-	-	-	-	-	15	0	0	-	-	-	-	12	-	-	-	0	-	-	-	-	-	-	0	0	0	-	-	-	-	-	-
257	Wikman et al.,	2002		Finnish	FIN-2	NR			-	-	-	-	-	-	-	-	-	-	-	-	-	-	-	-	-	-	-	-	-	-	-	-	-	-	-	-	-	-	-	-	-	-	-	-	-	-	-	-	-
258	Zienolddiny et al.,	2008	Norway	Caucasians from Oslo	NOR	NR			-	-	-	-	-	-	-	-	-	-	-	-	-	-	-	-	-	-	-	-	-	-	-	-	-	-	-	-	-	-	-	-	-	-	-	-	-	-	-	-	-
259	Djordjevic et al.	2012	Sweden	Swedes	SWE-1	NR			51.98	-	-	-	-	-	-	-	-	-	-	-	-	-	-	-	-	-	-	-	-	-	-	0	-	-	-	-	-	-	-	-	-	-	-	-	-	-	-	-	-
260	Patin et al.,	2006			SWE-2	NR			11	-	0	0	-	-	6	50	3	-	-	-	-	-	28	0	0	-	-	-	-	2	-	-	-	0	-	-	-	-	-	-	0	0	0	-	-	-	-	-	-
289	Loktionov et al.,	2002	United Kigndom	Caucasians from Cambridge area	GBR	NR			45	-	1	-	-	-	8	103	6	-	-	-	-	-	54	1	-	-	-	-	-	5	-	-	-	-	-	-	-	-	-	-	-	-	-	-	-	-	-	-	-
266	Semiz et al.,	2011	Bosnia and Herzegovina	Sarajevo	BIH	NR		Southern	-	-	-	-	-	-	-	-	-	-	-	-	-	-	-	-	-	-	-	-	-	-	-	-	-	-	-	-	-	-	-	-	-	-	-	-	-	-	-	-	-
267	Kakkoura et al.,	2017	Cyprus	Greek-Cypriot	CYP	NR			-	-	-	-	-	-	-	-	-	-	-	-	-	-	-	-	-	-	-	-	-	-	-	-	-	-	-	-	-	-	-	-	-	-	-	-	-	-	-	-	-
268	Chatzimichalis et al.,	2010	Greece	Greeks	GRC-1	NR			-	-	-	-	-	-	-	-	-	-	-	-	-	-	-	-	-	-	-	-	-	-	-	-	-	-	-	-	-	-	-	-	-	-	-	-	-	-	-	-	-
269	Luca et al.,	2008			GRC-2	GRE			17	0	0	0	1	-	1	30	3	0	-	-	0	0	23	1	0	-	-	-	1	2	-	-	-	-	-	-	-	-	-	-	-	-	-	-	-	-	-	-	-
261	Betti et al.,	2009	Italy	Casale Monferrato and Liguria	ITA-1	NR			-	-	-	-	-	-	-	-	-	-	-	-	-	-	-	-	-	-	-	-	-	-	-	-	-	-	-	-	-	-	-	-	-	-	-	-	-	-	-	-	-
262	Gemignani et al.,	2009		Northern Italy	ITA-2	NR			-	-	-	-	-	-	-	-	-	-	-	-	-	-	-	-	-	-	-	-	-	-	-	-	-	-	-	-	-	-	-	-	-	-	-	-	-	-	-	-	-
263	Luca et al.,	2008		Italians	ITA-3	ITA			18	1	0	0	1	-	0	24	2	0	-	-	0	0	25	0	0	-	-	-	0	2	-	-	-	-	-	-	-	-	-	-	-	-	-	-	-	-	-	-	-
264	Mortensen et al.,	2011		Sardinian	ITA-4	NR			6	-	2	0	-	0	3	5	0	-	-	-	-	-	8	0	0	-	-	-	-	-	-	-	-	-	-	-	-	-	-	-	-	-	-	-	-	-	-	-	-
265	Patin et al.,	2006			ITA-5	NR			20	-	0	0	-	-	1	52	1	-	-	-	-	-	24	0	0	-	-	-	-	0	-	-	-	0	-	-	-	-	-	-	0	0	0	-	-	-	-	-	-
278	Gil and Lechner et al.,	1998	Portugal	Lisbon	PRT-1	NR			94	-	-	-	-	-	25	147	15	-	-	-	-	-	-	-	-	-	-	-	-	-	-	-	-	-	-	-	-	-	-	-	-	-	-	-	-	-	-	-	-
279	Valente et al.,	2015		Portuguese	PRT-2	NR			-	-	-	-	-	-	-	-	-	-	-	-	-	-	-	-	-	-	-	-	-	-	-	-	-	-	-	-	-	-	-	-	-	-	-	-	-	-	-	-	-
272	Djordjevic et al.,	2011	Serbia	Serbian	SRB	NR			60	-	4	-	2	2	6	94	3	-	-	-	-	3	64	5	-	-	-	-	-	3	-	-	-	-	-	-	-	-	-	-	-	-	-	-	-	-	-	-	-
280	Agundez et al.,	1996	Spain	White Spanish	ESP-1	NR			218	-	25	2	10	-	15	419	8	3	-	-	-	-	238	20	3	-	-	-	-	12	-	-	6	-	8	1	0.000991496	-	1	-	-	-	-	-	-	-	-	-	-
281	Agundez et al.,	2002		NR	ESP-2	NR			136	-	5	-	-	-	-	243	0	-	-	-	-	-	127	2	-	-	-	-	-	3	-	-	-	-	-	-	-	-	-	-	-	-	-	-	-	-	-	-	-
282	Agundez et al.,	2008		White Spanish	ESP-3	NR			582	-	53	1	13	-	32	1139	19	7	1	-	-	-	651	48	2	-	-	-	-	32	-	-	10	-	14	6	0.0022835	1	1	5	-	-	-	-	-	-	-	-	-
283	Garcia-Closas et al.,	2005		Asturias / Alicante / Bages / Barcelona metropolitan area / Valles / Tenerife	ESP-4	NR			-	-	-	-	-	-	-	-	-	-	-	-	-	-	-	-	-	-	-	-	-	-	-	-	-	-	-	-	-	-	-	-	-	-	-	-	-	-	-	-	-
284	Ladero et al.,	2002		white Spanish	ESP-5	NR			133	-	6	-	-	0	1	242	-	-	-	-	-	-	127	2	-	-	-	-	-	3	-	-	2	-	-	-	-	-	-	-	-	-	-	-	-	-	-	-	-
285	Landi et al.,	2005		Caucasian Spanish from Cataluña	ESP-6	NR			159	-	-	-	-	-	6	230	13	4	-	-	-	-	179	1	-	-	-	-	-	13	-	-	-	-	-	-	-	-	-	-	-	-	-	-	-	-	-	-	-
286	Martinez et al.,	1995		White Spanish	ESP-7	NR			-	-	-	-	-	-	-	-	-	-	-	-	-	-	-	-	-	-	-	-	-	-	-	-	-	-	-	-	-	-	-	-	-	-	-	-	-	-	-	-	-
287	Olivera et al.,	2006		White Spanish	ESP-8	NR			133	-	6	-	-	-	1	242	-	-	-	-	-	-	127	2	-	-	-	-	-	3	-	-	2	-	-	-	-	-	-	-	-	-	-	-	-	-	-	-	-
288	Selinski et al.,	2013		Spanish	ESP-9	NR			577	-	52	-	-	8	26	1128	18	8	-	-	0	-	656	52	3	-	-	-	-	26	-	-	10	0	13	5	0.00193534	-	-	-	-	-	-	-	-	-	-	-	-
290	Torkaman-Boutorabi et al.,	2007	Iran	Teheran	IRN	NR	MIDDLE EAST	Western	137	-	-	-	-	-	-	-	-	-	-	-	-	-	-	-	-	-	-	-	-	-	-	-	-	-	-	-	-	-	-	-	-	-	-	-	-	-	-	-	-
291	Mortensen et al.,	2011	Israel	Druze	ISR-1	NR			5	-	0	0	-	0	2	8	0	-	-	-	-	-	5	0	0	-	-	-	0	0	-	-	-	0	-	-	-	-	-	-	-	-	-	-	-	-	-	-	-
292	Patin et al.,	2006		Ashkenazi Jews	ISR-2	NR			9	-	0	0	-	-	0	41	0	-	-	-	-	-	29	0	0	-	-	-	-	1	-	-	0	0	-	-	-	-	-	-	0	0	0	-	-	-	-	-	-
293	Regev-Avraham et al.,	2018		Israeli Arab	ISR-3	NR			-	-	-	-	-	-	-	-	-	-	-	-	-	-	-	-	-	-	-	-	-	-	-	-	-	-	-	-	-	-	-	-	-	-	-	-	-	-	-	-	-
294	Jarrar et al.,	2018	Jordan	Jordanian	JOR	NR			30.872	4.624	-	-	-	2.584	3.536	39.848	4.08	7.072	10.064	-	-	-	31.96	-	-	-	-	-	-	-	-	-	-	-	-	-	-	-	-	-	1.36	-	-	-	-	-	-	-	-
295	Nasr et al.,	2017	Lebanon	Lebanese	LBN	NR			124	-	1	-	2	-	5	249	16	-	-	-	-	-	189	-	1	-	-	-	-	21	-	-	-	1	-	-	-	-	-	-	-	-	-	-	-	-	-	-	-
296	Al-Moundhri et al.,	2007	Oman	Omani	OMN	NR			25	2	-	2	3	-	2	58	9	4	-	-	-	-	54	10	12	-	-	-	8	11	-	-	-	-	-	-	-	-	-	-	-	-	-	-	-	-	-	-	-
167	Mortensen et al.,	2011	Pakistan	Brahui	PAK-1	NR			5	-	0	0	-	0	4	2	3	-	-	-	-	-	7	2	0	-	-	-	0	1	-	-	-	0	-	-	-	-	-	-	-	-	-	-	-	-	-	-	-
168	Selinski et al.,	2013		NR	PAK-2	NR			110	-	0	-	-	0	10	179	8	0	-	-	0	-	125	0	0	-	-	-	-	18	-	-	0	0	0	0	0	-	-	-	-	-	-	-	-	-	-	-	-
297	Abu Zahra et al.,	2020	Saudi Arabia	Al-Ahsa	SAU-1	NR			4	2	2	-	-	-	44	22	-	-	2	-	4	-	4	-	48	-	-	-	-	-	-	-	-	2	-	-	-	-	-	-	-	-	-	-	4	24	-	-	-
298	Al-Shaqha et al.,	2015		Saudi	SAU-2	NR			-	-	-	-	-	-	-	-	-	-	-	-	-	-	-	-	-	-	-	-	-	-	-	-	-	-	-	-	-	-	-	-	-	-	-	-	-	-	-	-	-
299	Demokan et al.,	2010	Turkey	Turkish	TUR-1	NR			57	-	-	-	-	-	-	-	-	-	-	-	-	-	-	-	-	-	-	-	-	-	-	-	-	-	-	-	-	-	-	-	-	-	-	-	-	-	-	-	-
300	Dursun et al.,	2018			TUR-2	NR			-	-	-	-	-	-	-	-	-	-	-	-	-	-	-	-	-	-	-	-	-	-	-	-	-	-	-	-	-	-	-	-	-	-	-	-	-	-	-	-	-
301	Sukru-Aynacioglu et al.,	1997		Turkish from Gaziantep	TUR-3	NR			140	-	1	-	-	-	8	216	29	-	-	-	-	-	185	-	-	-	-	-	-	27	-	-	-	-	-	-	-	-	-	-	-	-	-	-	-	-	-	-	-
302	Al-Ahmad et al.,	2017	United Arab Emirates	Emirati	ARE-1	NR			154	-	-	-	-	-	45	347	11	10	-	-	-	-	143	4	2	-	-	-	-	316	-	-	25	89	-	-	-	-	-	-	-	-	-	-	-	6	-	-	-
303	Woolhouse et al.,	1997		Eastern region of Abu Dhabi	ARE-2	NR			39	-	-	-	-	-	-	112	4	-	-	-	-	-	44	-	-	-	-	-	-	9	-	-	1	-	-	-	-	-	-	-	-	-	-	-	-	-	-	-	-
304	Mortensen et al.,	2011	New Guinea	Papuan	PNG	MR	OCEANIA	-	3	-	0	0	-	0	0	0	0	-	-	-	-	-	0	0	0	-	-	-	0	1	-	-	-	0	-	-	-	-	-	-	-	-	-	-	-	-	-	-	-
									14138.5	45.624	675.62	70.9906	76	125.456	812.575	13415.5	726.127	70.072	31.064	0	6	5	9840.98	619.991	110	2	0.00344617	7	236.872	2371.56	4	185	112.994	185.917	39	16	0.0118083	4	4	5	14.36	0	2	0	4	30	1	0	0
[truncated: 72 more columns]

## Sheet: TODOS HT
S1 Table													Haplotypes
													FAST																													UNKNOWN
	Study	Year	Country	Ethnicity / Region	Achronyms		Continental Region	Subregions	Source of data	Gender	SNPs		*4	*11A	*12A	*12B	*12C	*13A	*5A	*5B	*5C	*5D	*5E	*5G	*5J	*6A	*6B	*6C	*6D	*6E	*7A	*7B	*10	*14	*14A	*14B	*14C	*14D	*14E	*14F	*14G	*5K	*5M	*5R	*5U	*5V	*5AB	*5TA	*5TB
										Female / Male	analysed	Included in this study
					This study	Original study
56	Ribouh-Arras et al.,	2019	Algeria	Constantine and Tizi-Ouzzou cities	DZA	DZA	AFRICA	Northern	Observational study	21 / 168	13	7	33	-	-	-	-	-	-	-	-	-	-	-	-	-	-	-	-	-	-	-	-	66	-	-	-	-	-	-	-	-	-	-	-	-	-	-	-
60	Luca et al.,	2008		Egyptians	EGY-4	EGY			Population descriptive study	37	7	7	9	0	1	0	0	-	1	36	1	0	-	-	-	20	0	0	-	-	0	1	-	-	-	-	-	-	-	-	-	-	-	-	-	-	-	-	-
62	Patin et al.,	2006		Moroccan	MAR-2	NR				44	27	7	13	-	4	0	0	-	0	45	0	-	-	-	-	22	0	-	-	-	-	3	-	-	0	0	-	-	-	-	-	0	0	-	-	-	-	-	-
45	Al-Yahyaee et al.,	2007	Sudan	Northern Sudanese	SDN-1	NR				127	7	7	21.9964	-	19.9898	0.9906	-	-	0.9906	114.986	3.9878	-	-	-	-	71.9836	0.9906	-	-	-	-	7.9756	-	-	5.9944	1.9812	-	-	-	-	-	-	-	-	-	-	-	-	-
47	Mortensen et al.,	2011		Dinka	SND-3	NR				13	18	7	2	-	2	0	-	0	0	10	0	-	-	-	-	8	0	0	-	-	0	0	-	-	-	1	-	-	-	-	-	-	-	-	-	-	-	-	-
2	Podgorna et al.,	2015	Burkina Faso	Fulani Banfora	BFA-1	FBAN		Western	Population descriptive study	49	30	7	2	-	6	0	-	11	0	39	3	0	-	-	-	32	0	0	-	-	-	0	-	-	2	3	-	0	0	-	0	-	0	-	-	-	-	0	-
3	Podgorna et al.,	2015		Fulani Tindangou	BFA-2	FTIN				50	30	7	4	-	5	0	-	10	1	46	4	0	-	-	-	17	0	0	-	-	-	1	-	-	4	5	-	0	0	-	0	-	0	-	-	-	-	0	-
26	Delomenie et al.,	1996	Mali	Dogon caste	MLI-1	NR				15	7	7	3	-	6	0	-	-	1	10	1	-	-	-	-	3	1	-	-	-	0	0	-	-	0	2	-	-	-	-	-	-	-	-	-	-	-	-	-
27	Delomenie et al.,	1996		Dogon non-caste	MLI-2	NR				50	7	7	13	-	7	1	-	-	0	22	8	-	-	-	-	32	5	-	-	-	2	1	-	-	2	3	-	-	-	-	-	-	-	-	-	-	-	-	-
31	Luca et al.,	2008	Nigeria	Dendi	NGA-1	WAF				11	7	7	0	0	1	1	0	-	0	5	1	1	-	1	0	6	2	1	-	-	0	0	-	-	-	-	-	-	-	-	-	-	-	-	-	-	-	-	-
35	Mortensen et al.,	2011			NGA-5	NR				12	18	7	2	-	5	0	-	5	2	0	0	-	-	-	-	3	0	1	-	-	0	0	-	-	0	2	0	0	0	0	0	-	-	-	-	-	-	-	-
36	Podgorna et al.,	2015		Fulani Ander	NGA-6	FADE				48	30	7	6	0	0	0	-	8	0	44	6	0	-	-	-	20	0	0	-	-	-	0	-	-	7	3	-	0	0	0	0	-	0	-	-	-	-	0	-
38	Sabbagh et al.,	2008	Senegal	Mandenka (Niokolo)	SEN	NR				97	12	7	18.0032	-	25.0066	-	-	-	1.9982	64.02	3.007	-	-	-	-	25.0066	-	-	-	-	-	13	-	-	17	3	-	-	-	-	-	-	1	-	-	-	-	-	-
4	Mortensen et al.,	2011	Cameroon	Baka Pygmy	CMR-1	NR				9	18	7	1	-	2	0	-	4	0	2	2	-	-	-	-	2	0	0	-	-	0	0	-	-	-	0	-	-	-	-	-	-	-	-	-	-	-	-	-
5	Patin et al.,	2006			CMR-2	NR				30	27	7	6	-	17	5	-	-	0	13	5	-	-	-	-	8	0	-	-	-	-	0	-	-	0	2	-	-	-	-	-	0	0	-	-	-	-	-	-
6	Mortensen et al.,	2011		Bakola Pygmy	CMR-3	NR				7	18	7	1	-	11	0	-	0	0	0	0	-	-	-	-	0	0	0	-	-	0	0	-	-	-	0	-	-	-	-	-	-	-	-	-	-	-	-	-
7	Patin et al.,	2006			CMR-4	NR				40	27	7	13	-	34	6	-	-	0	4	0	-	-	-	-	11	0	-	-	-	-	0	-	-	0	4	-	-	-	-	-	0	0	-	-	-	-	-	-
8	Mortensen et al.,	2011		Fulani	CMR-5	NR				13	18	7	0	-	1	-	-	2	0	13	0	-	-	-	-	9	0	0	-	-	0	0	-	-	-	1	-	-	-	-	-	-	-	-	-	-	-	-	-
9	Mortensen et al.,	2011		Kanuri	CMR-6	NR				12	18	7	6	-	5	0	-	1	0	5	0	-	-	-	-	3	0	1	-	-	-	-	-	-	-	3	-	-	-	-	-	-	-	-	-	-	-	-	-
10	Mortensen et al.,	2011		Lemande	CMR-7	NR				14	18	7	2	-	2	0	-	3	1	8	1	-	-	-	-	3	0	0	-	-	-	-	-	-	-	4	-	-	-	-	-	-	-	-	-	-	-	-	-
11	Mortensen et al.,	2011		Mada	CMR-8	NR				14	18	7	2	-	0	0	-	0	0	13	1	-	-	-	-	6	0	1	-	-	-	1	-	-	-	2	-	-	-	-	-	-	-	-	-	-	-	-	-
12	Mortensen et al.,	2011	Central Africa Republic	Biaka Pygmy	CAF	NR				15	18	7	3	-	14	1	-	2	0	4	0	-	-	-	-	1	0	0	-	-	-	-	-	-	-	1	-	-	-	-	-	-	-	-	-	-	-	-	-
13	Podgorna et al.,	2015	Chad	Daza	TCD-1	DAZ				41	30	7	7	-	11	0	-	2	0	28	1	0	-	-	-	24	0	0	-	-	-	2	-	-	1	1	-	0	0	-	0	-	0	-	-	-	-	0	-
14	Podgorna et al.,	2015		Fulani Bongor	TCD-2	FBON				50	30	7	8	-	4	0	-	7	1	48	2	0	-	-	-	23	0	1	-	-	-	2	-	-	0	2	-	0	0	-	0	-	0	-	-	-	-	0	-
15	Podgorna et al.,	2015		Kanembou	TCD-3	KANE				49	30	7	3	-	6	0	-	2	3	41	3	0	-	-	-	25	0	0	-	-	-	2	-	-	0	5	-	0	0	-	0	-	0	-	-	0	-	0	-
21	Patin et al.,	2006	Gabon	Ateke Bantu	GAB-1	NR				50	27	7	9	-	10	2	-	-	1	37	3	-	-	-	-	16	0	-	-	-	-	2	-	-	3	10	-	-	-	-	-	0	1	-	-	-	-	-	-
22	Delomenie et al.,	1996		Mbede / Merie / Myene / Fang	GAB-2	NR				52	7	7	6	-	14	0	-	-	2	34	6	-	-	-	-	22	1	-	-	-	0	2	-	-	2	7	-	-	-	-	-	-	-	-	-	-	-	-	-
18	Luca et al.,	2008		Amhara	ETH-2	AMH				15	7	7	2	0	1	0	0	-	0	16	0	0	-	1	0	8	0	0	-	-	0	1	-	-	-	-	-	-	-	-	-	-	-	-	-	-	-	-	-
19	Luca et al.,	2008		Oromo	ETH-3	ORO				12	7	7	2	0	2	0	0	-	1	8	1	0	-	0	0	5	0	0	-	-	0	4	-	-	-	-	-	-	-	-	-	-	-	-	-	-	-	-	-
40	Patin et al.,	2006			SOM-2	NR				24	27	7	3	-	7	0	0	-	0	19	0	-	-	-	-	17	0	-	-	-	-	1	-	-	1	0	-	-	-	-	-	0	0	-	-	-	-	-	-
49	Mortensen et al.,	2011		Burunge	TZA-2	NR				17	18	7	2	-	1	0	-	0	0	9	1	-	-	-	-	10	0	0	-	-	0	5	-	-	-	1	-	-	-	-	-	-	-	-	-	-	-	-	-
50	Mortensen et al.,	2011		Hadza	TZA-3	NR				14	18	7	2	-	2	0	-	1	0	4	0	-	-	-	-	16	0	0	-	-	0	2	-	-	-	0	-	-	-	-	-	-	-	-	-	-	-	-	-
51	Mortensen et al.,	2011		Maasai	TZA-4	NR				14	18	7	1	-	3	0	-	0	1	8	1	-	-	-	-	9	0	1	-	-	0	0	-	-	-	2	-	-	-	-	-	-	-	-	-	-	-	-	-
52	Mortensen et al.,	2011		Sandawe	TZA-5	NR				18	18	7	4	-	5	0	-	1	0	8	1	-	-	-	-	13	0	0	-	-	0	1	-	-	-	0	-	-	-	-	-	-	-	-	-	-	-	-	-
53	Mortensen et al.,	2011		Turu	TZA-6	NR				15	18	7	4	-	1	0	-	3	1	10	1	-	-	-	-	4	0	0	-	-	0	2	-	-	-	1	-	-	-	-	-	-	-	-	-	-	-	-	-
29	Mortensen et al.,	2011	Namibia	San	NAM-1	NR		Southern	Population descriptive study	7	18	7	5	-	6	0	-	0	0	2	-	-	-	-	-	0	0	0	-	-	0	1	0	-	0	0	-	-	-	-	-	-	-	-	-	-	-	-	-
42	Loktionov et al.,	2002		Tswana (Black, North-West Province)	ZAF-2	NR			Observational study	60 / 41	7	7	27	-	34	7	1	-	1	47	17	-	-	-	-	34	4	-	-	-	-	0	-	-	6	11	-	-	-	-	-	-	-	-	-	-	-	-	-
66	Fuselli et al.,	2007		Chipewyan	CAN-NAM-1	CHI			Population descriptive study	13	9	7	6	-	0	0	0	-	2	9	0	-	-	-	-	1	0	0	-	-	0	5	0	-	-	0	-	-	-	-	-	-	-	-	-	-	-	-	-
67	Fuselli et al.,	2007		Cree	CAN-NAM-2	CRE				14	9	7	13	-	0	0	0	-	1	6	0	-	-	-	-	3	0	0	-	-	0	4	0	-	-	-	-	-	-	-	-	-	-	-	-	-	-	-	-
70	Bisso-Machado et al.,	2016	Mexico	Mestizo	MEX-MES-1	NR			Population descriptive study	34	27	7	17	-	0	0	0	0	0	7	1	0	-	-	-	11	-	0	-	-	-	31	-	-	-	-	-	-	-	-	-	-	-	-	-	-	-	-	-
71	Hernandez-Gonzalez et al.,	2018		San Luis Potosi	MEX-MES-2	MEX-MES-2			Observational study	225	6	6	81	-	-	-	-	-	-	119	-	-	-	-	-	72	32	-	-	-	30	27	-	-	-	-	-	-	-	-	-	-	-	-	-	-	-	-	-
72	Hernandez-Verdin et al.,	2019			MEX-MES-3	MEX-MES-3			Population descriptive study	67 / 33	8	7	15	-	7	-	-	3	3	39	2	-	-	-	-	27	0	1	-	-	0	19	-	-	0	-	-	-	-	-	-	-	-	-	-	1	-	-	-
73	Taja-Chayeb et al.,	2012		Central region	MEX-MES-4	MEX-MES-4			Observational study	117	22	7	71.604	0	11.232	0	0	1.872	0	67.86	5.148	0	0	-	-	40.716	0	0	-	-	1.872	30.888	-	-	0	0.936	-	-	-	-	-	-	0	-	-	-	-	-	-
74	Fuselli et al.,	2007		Maya	MEX-NAM-1	MAY			Population descriptive study	16	9	7	13	-	0	0	0	-	0	11	0	-	-	-	-	3	0	0	-	-	0	4	0	-	-	-	-	-	-	-	-	-	-	-	-	-	-	-	-
75	Fuselli et al.,	2007		Pima	MEX-NAM-2	PIM				16	9	7	13	-	3	0	0	-	2	9	0	-	-	-	-	0	0	0	-	-	0	4	0	-	-	-	-	-	-	-	-	-	-	-	-	-	-	-	-
76	Mortensen et al.,	2011			MEX-NAM-3	NR				11	18	7	9	-	3	0	-	1	0	9	0	-	-	-	-	0	0	0	-	-	0	0	-	-	-	-	-	-	-	-	-	-	-	-	-	-	-	-	-
77	Bisso-Machado et al.,	2016		Totonaca	MEX-NAM-4	NR				8	27	7	4	-	0	0	0	0	0	4	1	0	-	-	-	0	-	0	-	-	-	7	-	-	-	-	-	-	-	-	-	-	-	-	-	-	-	-	-
86	Baumgartner et al.,	2009		Hispanics	USA-HIS-1	NR				245/0	7	7	154	-	7	-	-	-	3	174	1	-	-	-	-	109	-	-	-	-	-	37	-	-	-	-	-	-	-	-	-	-	-	-	-	-	-	-	-
92	Baumgartner et al.,	2009		non-Hispanic White	USA-NHW-1	NR			Observational study	490 / 0	7	7	220	-	10	-	-	1	22	381	20	-	-	-	-	302	-	-	-	-	-	24	-	-	-	-	-	-	-	-	-	-	-	-	-	-	-	-	-
94	Deitz et al.,	2000			USA-NHW-4	NR				391 / 0	7	7	187	-	3	-	-	-	20	318	17	0	-	-	-	206	-	-	-	-	-	15	-	-	-	1	-	-	-	-	-	-	-	-	-	-	-	-	-
96	Gross et al.,	1999			USA-NHW-6	NR				103 / 119	7	7	103	-	10	-	-	-	30	165	-	-	-	-	-	111	8	-	-	-	4	11	-	-	-	-	-	-	-	-	-	-	-	-	-	-	-	-	-
97	Hein et al.,	2002			USA-NHW-7	NR				0 / 127	7	7	53	-	2	0	0	-	5	90	2	0	0	-	-	72	0	0	0	0	0	3	-	-	0	0	0	0	0	0	0	-	-	-	-	-	-	-	-
98	Jiao et al.,	2007			USA-NHW-8	NR				582	7	7	269	-	2	-	-	4	28	504	9	-	-	-	-	322	1	2	-	-	-	22	-	-	-	-	-	-	-	-	-	-	-	-	-	-	-	-	-
101	Mahid et al.,	2007			USA-NHW-11	NR			Observational study	147 / 76	7	7	107	-	3	-	-	-	6	170	10	-	-	-	-	135	-	-	-	-	-	10	-	-	-	-	-	-	-	-	-	-	-	-	-	-	-	-	-
106	Martinez et al.,	1998	Nicaragua	Leon	NIC	NR		Central		79 / 58	7	7	111	-	5	-	2	-	6	84	4	-	-	-	-	44	-	-	-	-	-	-	-	-	-	-	-	-	-	-	-	-	-	-	-	-	-	-	-
104	Jorge-Nebert et al.,	2002	Panama	Embera	PAN-NAM-1	NR				136	6	6	165.92	-	0	0	-	-	0	25.024	1.904	0	-	-	-	10.064	0	-	-	-	0	62.016	-	-	-	-	-	-	-	-	-	-	-	-	-	-	-	-	-
105	Jorge-Nebert et al.,	2002		Ngawbe	PAN-NAM-2	NR				105	6	6	152.04	-	0	0	-	-	1.05	3.99	0	0	-	-	-	0	0	-	-	-	0	48.93	-	-	-	-	-	-	-	-	-	-	-	-	-	-	-	-	-
121	Wais-Zanrosso et al.,	2010			BRA-MIX-4	NR				60 / 71	7	7	41	18	-	-	-	9	-	-	-	-	-	-	-	-	-	-	-	-	-	-	-	11	-	-	-	-	-	-	-	-	-	-	-	-	-	-	-
122	Wais-Zanrosso et al.,	2012		Mixed (several geographic regions)	BRA-MIX-4	NR				303	7	7	95	12	95	25	20	10	63	24	23	17	8	-	0	85	20	8	-	4	31	27	-	-	5	8	2	4	3	2	-	13	-	-	-	-	-	-	-
123	Bisso-Machado et al.,	2016		Apalai, Arara, Gaviao, Jamamadi, Surui, Wai-wai, Xavante, Zoro (Amazonia/Brazilian Central Plateau)	BRA-NAM-1	NR			Population descriptive study	83	27	7	51	-	1	2	1	0	0	60	0	0	-	-	-	8	-	0	-	-	-	41	-	-	-	-	-	-	-	-	-	-	-	-	-	-	-	-	-
125	Fuselli et al.,	2007		Karitiana	BRA-NAM-3	KAR				16	9	7	14	-	0	0	0	-	0	6	0	-	-	-	-	0	0	0	-	-	0	9	0	-	-	0	-	-	-	-	-	-	-	-	-	-	-	-	-
126	Mortensen et al.,	2011			BRA-NAM-4	NR				11	18	7	10	-	1	1	-	1	1	8	0	-	-	-	-	0	0	0	-	-	0	0	-	-	-	-	-	-	-	-	-	-	-	-	-	-	-	-	-
127	Fuselli et al.,	2007		Surui	BRA-NAM-5	SUR				16	9	7	10	-	0	0	0	-	1	9	0	-	-	-	-	0	0	0	-	-	0	10	0	-	-	0	-	-	-	-	-	-	-	-	-	-	-	-	-
129	Fuselli et al.,	2007		Xavante	BRA-NAM-7	XAV				5	9	7	4	1	0	0	0	-	0	4	0	-	-	-	-	0	0	0	-	-	0	0	0	-	-	0	-	-	-	-	-	-	-	-	-	-	-	-	-
136	Fuselli et al.,	2007		Coyaima	COL-NAM-2	COY				12	9	7	5	-	0	0	0	-	1	7	0	-	-	-	-	5	0	0	-	-	0	5	0	-	-	1	-	-	-	-	-	-	-	-	-	-	-	-	-
137	Fuselli et al.,	2007		Piapoco and Curripaco	COL-NAM-3	P&C				13	9	7	1	-	1	0	0	-	0	5	0	-	-	-	-	0	0	0	-	-	0	13	0	-	-	0	-	-	-	-	-	-	-	-	-	-	-	-	-
140	Fuselli et al.,	2007	Ecuador	Cayapa	ECU-NAM	CAY				15	9	7	18	-	0	0	0	-	-	4	-	-	-	-	-	-	-	-	-	-	-	6	-	-	-	-	-	-	-	-	-	-	-	-	-	-	-	-	-
144	Fuselli et al.,	2007		Lima	PER-4	NR				33	9	7	26	-	0	0	0	-	0	11	0	-	-	-	-	5	0	0	-	-	-	17	0	-	-	-	-	-	-	-	-	-	-	-	-	-	-	-	-
146	Fuselli et al.,	2007		Lima (extended)	PER-6	NR				95	9	7	71	-	2	0	0	-	0	38	1	-	-	-	-	17	2	0	-	-	-	53	0	-	-	-	-	-	-	-	-	-	-	-	-	-	-	-	-
149	Fuselli et al.,	2007		San Martin	PER-9	SMA				11	9	7	14	-	0	0	0	-	1	1	0	-	-	-	-	0	0	0	-	-	-	5	0	-	-	-	-	-	-	-	-	-	-	-	-	-	-	-	-
151	Fuselli et al.,	2007		Tayacaja	PER-11	TAY			Population descriptive study	11	9	7	8	-	0	0	0	-	0	7	0	-	-	-	-	1	0	0	-	-	-	5	0	-	-	-	-	-	-	-	-	-	-	-	-	-	-	-	-
152	Bisso-Machado et al.,	2016	NR	Andean Natives and other communities with high Amerindian ancestry	LAT-AND	NR				67	27	7	48	-	1	1	2	6	1	33	0	2	-	-	-	21	-	2	-	-	-	17	-	-	-	-	-	-	-	-	-	-	-	-	-	-	-	-	-
153	Bisso-Machado et al.,	2016		Chaco speakers	NAM-CHA	NR				22	27	7	34	-	0	0	0	0	0	6	0	0	-	-	-	0	-	0	-	-	-	4	-	-	-	-	-	-	-	-	-	-	-	-	-	-	-	-	-
154	Bisso-Machado et al.,	2016		Guarani	NAM-SOU	NR				34	27	7	30	-	0	0	0	0	0	7	1	0	-	-	-	4	-	0	-	-	-	26	-	-	-	-	-	-	-	-	-	-	-	-	-	-	-	-	-
164	Magalon et al.,	2008	Kazakhstan	Kazakhs	KZA	KZ	ASIA	Central		26	15	6	20	-	0	-	-	-	0	12	1	-	-	-	-	7	-	-	-	-	-	12	-	-	-	-	-	-	-	-	-	-	-	-	-	-	-	-	-
165	Magalon et al.,	2008	Kirghizstan	Kirghizs from lowland	KGZ-1	KRA				47	15	6	45	-	-	-	-	-	-	11	-	-	-	-	-	24	-	-	-	-	-	14	-	-	-	-	-	-	-	-	-	-	-	-	-	-	-	-	-
166	Magalon et al.,	2008		Kirghizs from highland	KGZ-2	KRM				23	15	6	21	-	-	-	-	-	-	7	1	-	-	-	-	11	-	-	-	-	-	6	-	-	-	-	-	-	-	-	-	-	-	-	-	-	-	-	-
169	Magalon et al.,	2008	Uzbekistan	Tajiks from Agalic	UZB-1	TJA			Population descriptive study	32	15	6	15	-	-	-	-	-	1	17	4	-	-	-	-	25	-	-	-	-	-	2	-	-	-	-	-	-	-	-	-	-	-	-	-	-	-	-	-
170	Patin et al.,	2006		Turkmen	UZB-2	NR				50	27	7	31	-	1	0	-	-	0	23	3	-	-	-	-	30	0	0	-	-	-	12	-	-	0	0	-	-	-	-	-	0	0	-	-	-	-	-	-
171	Magalon et al.,	2008		Tajiks from Urgut	UZB-3	TJU				29	15	6	15	-	-	-	-	-	-	13	1	-	-	-	-	26	-	-	-	-	-	3	-	-	-	-	-	-	-	-	-	-	-	-	-	-	-	-	-
172	Magalon et al.,	2008		Uzbeks	UZB-4	UZ				31	15	6	26	-	-	-	-	-	1	9	1	-	-	-	-	19	-	-	-	-	-	6	-	-	-	-	-	-	-	-	-	-	-	-	-	-	-	-	-
173	Chen et al.,	2006	China	Central-South region	CHN-1	NR		East	Observational study	101 / 96	7	7	177	2	-	-	3	-	0	11	2	-	-	-	-	78	14	-	-	-	9	70	-	-	-	-	-	-	-	-	-	-	-	-	-	-	-	-	-
177	Luan et al.,	2017		Northern Han	CHN-HAN-3	NR				510 / 466	6	6	1190.72	-	-	-	-	-	-	48.8	-	-	-	-	-	374.784	-	-	-	-	-	322.08	-	-	-	-	-	-	-	-	-	-	-	-	-	-	-	-	-
178	Mortensen et al.,	2011		Han	CHN-HAN-4	NR			Population descriptive study	12	18	7	11	-	0	0	-	2	1	0	0	-	-	-	-	5	0	0	-	-	0	5	-	-	-	-	-	-	-	-	-	-	-	-	-	-	-	-	-
179	Patin et al.,	2006		Hunan and Zhejang regions	CHN-2	NR				44	27	7	46	-	0	0	-	-	0	6	0	-	-	-	-	22	0	0	-	-	-	13	-	-	0	0	-	-	-	-	-	0	0	-	-	-	-	-	-
183	Song et al.,	2009		Han from Henan Province	CHN-HAN-5	NR				68 / 144	7	7	251	-	3	0	-	-	7	10	-	-	-	-	-	87	1	-	-	-	63	-	-	-	-	-	-	-	-	-	-	-	-	-	-	-	-	-	-
194	Mortensen et al.,	2011		Japanese	JPN-4	NR			Population descriptive study	10	18	7	14	-	0	0	-	1	0	0	0	-	-	-	-	4	0	0	-	-	0	1	-	-	-	-	-	-	-	-	-	-	-	-	-	-	-	-	-
196	Sekine et al.,	2001		Japanese	JPN-7	NR			Population descriptive study	48	33	6	49	-	7	-	-	-	-	1	-	-	-	-	-	25	2	-	-	-	1	10	-	-	-	-	-	-	-	-	-	-	-	-	-	-	-	-	-
204	Kang et al.,	2009			KOR-2	NR				192	33	7	240.864	-	-	-	-	-	-	-	-	-	-	-	-	86.464	-	-	-	-	-	58.672	-	-	-	-	-	-	-	-	-	-	-	-	-	-	-	-	-
205	Lee et al.,	2003		Koreans from Seoul	KOR-3	NR			Observational study	288 / 0	7	7	353	-	4	-	1	-	1	5	-	1	-	-	-	126	3	-	-	-	6	70	-	-	-	-	-	-	-	-	-	-	-	-	-	-	-	-	-
206	Zhang et al.,	2009		Koreans from Chungbuk	KOR-4	NR				471	12	7	606	-	1	-	-	4	-	18	-	-	-	-	-	199	-	1	-	-	-	112	1	-	-	-	-	-	-	-	-	-	-	-	-	-	-	-	-
209	Luca et al.,	2008	Russian Federation	Chukchee	RUS-1	CHK			Population descriptive study	13	7	7	9	0	1	0	0	-	0	5	0	0	-	0	0	7	0	1	-	-	1	2	-	-	-	-	-	-	-	-	-	-	-	-	-	-	-	-	-
210	Bisso-Machado et al.,	2016		Eskimo, Siberia	RUS-2	NR				38	27	7	20	-	0	0	1	0	0	27	0	0	-	-	-	19	-	0	-	-	-	9	-	-	-	-	-	-	-	-	-	-	-	-	-	-	-	-	-
211	Luca et al.,	2008		Khanty-Mansi, West Siberia	RUS-3	K&M				14	7	7	4	3	1	0	1	-	0	8	2	0	-	0	0	3	0	0	-	-	0	5	-	-	-	-	-	-	-	-	-	-	-	-	-	-	-	-	-
212	Fuselli et al.,	2007		Yakut Siberians	RUS-4	YAK				22	9	7	9	-	0	0	0	-	1	10	0	-	-	-	-	11	0	0	-	-	0	8	3	-	-	0	-	-	-	-	-	-	-	-	-	-	-	-	-
213	Luca et al.,	2008		Yakuts	RUS-5	YKL				16	7	6	12	0	0	0	1	-	1	6	0	0	-	0	0	8	0	0	-	-	0	4	-	-	-	-	-	-	-	-	-	-	-	-	-	-	-	-	-
214	Mortensen et al.,	2011		Siberia, Yakut	RUS-6	NR				4	18	7	4	-	0	0	-	0	1	0	0	-	-	-	-	3	0	0	-	-	0	0	0	-	-	0	-	-	-	-	-	-	-	-	-	-	-	-	-
215	Fuselli et al.,	2007		Western Siberians	RUS-7	WSI				14	9	7	14	-	0	0	0	-	1	3	0	-	-	-	-	6	0	0	-	-	0	3	0	-	-	0	-	-	-	-	-	-	-	-	-	-	-	-	-
156	Anitha and Banerjee et al.,	2003	India	Dravidian linguistic affiliation and Hindu social category	IND-1	NR			Population descriptive study	166	7	7	42	-	-	2	5	-	5	59	13	2	10	-	-	90	27	5	-	-	30	44	-	-	-	-	-	-	-	-	-	-	-	-	-	-	-	-	-
162	Patin et al.,	2006		Gujarati	IND-7	NR				50	27	7	13	-	3	0	-	-	1	29	4	-	-	-	-	43	0	1	-	-	-	6	-	-	0	0	-	-	-	-	-	0	0	-	-	-	-	-	-
225	Mortensen et al.,	2011	Cambodia	Cambodian	KHM	NR		Southeast		7	18	7	4	-	0	0	-	1	0	0	0	-	-	-	-	3	0	0	-	-	1	5	0	-	-	0	-	-	-	-	-	-	-	-	-	-	-	-	-
226	Susilowati et al.,	2017	Indonesia	Malay	IDN-1	NR				37 / 13	6	6	31	-	4	-	-	-	-	7	-	-	-	-	-	38	1	-	-	-	-	18	-	-	-	-	-	-	-	-	-	-	-	-	-	-	-	-	-
227	Yuliwulandari et al.,	2008		Javanese and Sundanese ethnicities	IDN-2	NR				116 / 96	23	6	156.456	-	3.392	-	-	-	-	38	-	-	-	-	-	157	-	-	-	-	-	63	-	-	-	-	-	-	-	-	-	-	-	-	-	-	-	-	-
228	Yuliwulandari et al.,	2019		Buginese ethnic community	IDN-3	NR				0 / 50	6	6	33	-	3	-	-	-	-	5	-	-	-	-	-	42	-	-	-	-	-	15	-	-	-	-	-	-	-	-	-	-	-	-	-	-	-	-	-
229	Patin et al.,	2006	Thailand	Thai	THA-1	NR				44	27	7	26	-	0	0	-	-	0	10	0	-	-	-	-	34	0	0	-	-	-	17	-	-	-	0	-	-	-	-	-	0	0	-	-	-	-	-	-
231	Luca et al.,	2008	Czech Republic	Czechs	CZE	CZK	EUROPE	Eastern	Population descriptive study	27	7	7	11	0	0	0	0	-	0	21	3	3	-	0	2	14	-	0	-	-	0	0	-	-	-	-	-	-	-	-	-	-	-	-	-	-	-	-	-
239	Selinski et al.,	2013	Hungary	Hungarians	HUN	NR				76	8	8	34	-	1	-	-	0	3	31	1	0	-	0	-	45	0	0	-	-	-	7	-	-	0	0	0	0	-	-	-	-	-	-	-	-	-	-	-
243	Mrozikiewicz et al.,	1996		Wielkopolska region	POL-3	NR			Population descriptive study	136 / 112	9	7	109	-	1	-	-	-	26	164	30	-	-	-	-	149	-	-	-	-	-	17	-	-	-	-	-	-	-	-	-	-	-	-	-	-	-	-	-
245	Habalova et al.,	2005	Slovakia	Slovak Caucasians	SVK-1	NR				84 / 83	6	6	91	-	-	-	-	-	14	112	25	-	-	-	-	-	-	-	-	-	-	-	-	-	-	-	-	-	-	-	-	-	-	-	-	-	-	-	-
250	Belogubova et al.,	2005	Russian Federation	Caucasians	RUS-8	NR				364	6	6	171	-	3	1	0	-	26	292	13	1	0	-	-	195	3	-	-	-	3	20	-	-	-	-	-	-	-	-	-	-	-	-	-	-	-	-	-
251	Gaikovitch et al.,	2003		Voronezh	RUS-9	NR			Population descriptive study	138 / 152	7	7	134	-	3	-	-	-	17	208	17	-	-	-	-	182	-	-	2	-	-	17	-	-	-	-	-	-	-	-	-	-	-	-	-	-	-	-	-
252	Luca et al.,	2008		European Russia, Mordovians	RUS-10	MOE				14	7	7	6	0	0	0	2	-	0	14	0	0	-	0	0	3	0	0	-	-	0	2	-	-	-	-	-	-	-	-	-	-	-	-	-	-	-	-	-
253	Luca et al.,	2008		European Russia, Perm Russians	RUS-11	PER				12	7	7	8	0	2	1	0	-	1	8	0	0	-	0	0	2	0	0	-	-	0	1	-	-	-	-	-	-	-	-	-	-	-	-	-	-	-	-	-
254	Mortensen et al.,	2011		Russian	RUS-12	NR				6	18	7	0	-	0	0	-	1	2	5	0	-	-	-	-	3	0	0	-	-	0	1	-	-	-	-	-	-	-	-	-	-	-	-	-	-	-	-	-
275	Delomenie et al.,	1996		White Caucasians	FRA-3	NR			Population descriptive study	60	7	7	22	-	0	0	-	-	7	54	1	-	-	-	-	30	0	-	-	-	0	1	-	-	0	0	-	-	-	-	-	-	-	-	-	-	-	-	-
277	Mortensen et al.,	2011		French	FRA-5	NR			Population descriptive study	9	18	7	2	-	0	0	-	0	4	7	0	-	-	-	-	5	0	0	-	-	0	0	-	-	-	0	-	-	-	-	-	-	-	-	-	-	-	-	-
232	Cascorbi	1996	Germany	Berlin	DEU-1	NR			Observational study	79 / 199	7	7	130	-	-	-	-	-	14	214	16	-	-	-	-	173	-	-	-	-	-	8	-	-	-	1	-	-	-	-	-	-	-	-	-	-	-	-	-
234	Pistorius et al.,	2006		Dresden	DEU-4	NR				107	6	6	54	-	-	-	-	-	2	89	2	-	-	-	-	-	-	-	-	-	-	-	-	-	-	-	-	-	-	-	-	-	-	-	-	-	-	-	-
235	Schnakenberg et al.,	2000		Northen part	DEU-5	NR				91 / 132	6	6	85	-	-	-	-	-	23	172	26	-	-	-	-	114	14	-	-	-	-	8	-	-	-	-	-	-	-	-	-	-	-	-	-	-	-	-	-
236	Selinski et al.,	2013		Germans	DEU-6	NR				1693	8	8	848	-	27	-	-	5	88	1587	57	0	-	0	-	1126	2	1	-	-	-	116	-	-	1	1	2	0	-	-	-	-	-	-	-	-	-	-	-
237	Zschieschang et al.,	2002		Caucasians	DEU-7	NR				194 / 15	7	7	101	-	0	-	-	-	11	175	8	-	-	-	-	117	-	-	-	-	-	6	-	-	0	-	-	-	-	-	-	-	-	-	-	-	-	-	-
240	Van der Hel et al.,	2003	Netherlands	Caucasians from Amsterdam, Maastricht and Doetinchem	NLD	NR				263	6	6	112	-	5	2	-	-	14	216	4	-	-	-	-	154	-	1	-	-	-	17	-	-	-	-	-	-	-	-	-	-	-	-	-	-	-	-	-
256	Patin et al.,	2006	Finland	Saami	FIN-1	NR			Population descriptive study	48	27	7	23	-	0	0	-	-	4	41	0	-	-	-	-	15	0	0	-	-	-	12	-	-	-	0	-	-	-	-	-	0	0	-	-	-	-	-	-
260	Patin et al.,	2006			SWE-2	NR				50	27	7	11	-	0	0	-	-	6	50	3	-	-	-	-	28	0	0	-	-	-	2	-	-	-	0	-	-	-	-	-	0	0	-	-	-	-	-	-
289	Loktionov et al.,	2002	United Kigndom	Caucasians from Cambridge area	GBR	NR				45 / 67	7	7	45	-	1	-	-	-	8	103	6	-	-	-	-	54	1	-	-	-	-	5	-	-	-	-	-	-	-	-	-	-	-	-	-	-	-	-	-
269	Luca et al.,	2008			GRC-2	GRE				40	7	7	17	0	0	0	1	-	1	30	3	0	-	0	0	23	1	0	-	-	1	2	-	-	-	-	-	-	-	-	-	-	-	-	-	-	-	-	-
263	Luca et al.,	2008		Italians	ITA-3	ITA			Population descriptive study	37	7	7	18	1	0	0	1	-	0	24	2	0	-	0	0	25	0	0	-	-	0	2	-	-	-	-	-	-	-	-	-	-	-	-	-	-	-	-	-
264	Mortensen et al.,	2011		Sardinian	ITA-4	NR				12	18	7	6	-	2	0	-	0	3	5	0	-	-	-	-	8	0	0	-	-	-	-	-	-	-	-	-	-	-	-	-	-	-	-	-	-	-	-	-
265	Patin et al.,	2006			ITA-5	NR				49	27	7	20	-	0	0	-	-	1	52	1	-	-	-	-	24	0	0	-	-	-	0	-	-	-	0	-	-	-	-	-	0	0	-	-	-	-	-	-
272	Djordjevic et al.,	2011	Serbia	Serbian	SRB	NR				68 / 72	9	7	60	-	4	-	2	2	6	94	3	-	-	-	3	64	5	-	-	-	-	3	-	-	-	-	-	-	-	-	-	-	-	-	-	-	-	-	-
280	Agundez et al.,	1996	Spain	White Spanish	ESP-1	NR				276 / 228	7	7	218	-	25	2	10	-	15	419	8	3	-	-	-	238	20	3	-	-	-	12	-	-	6	-	8	1	-	1	-	-	-	-	-	-	-	-	-
281	Agundez et al.,	2002		NR	ESP-2	NR			Observational study	120 / 138	6	6	136	-	5	-	-	-	-	243	0	-	-	-	-	127	2	-	-	-	-	3	-	-	-	-	-	-	-	-	-	-	-	-	-	-	-	-	-
282	Agundez et al.,	2008		White Spanish	ESP-3	NR			Population descriptive study	2624	7	7	582	-	53	1	13	-	32	1139	19	7	1	-	-	651	48	2	-	-	-	32	-	-	10	-	14	6	1	1	5	-	-	-	-	-	-	-	-
285	Landi et al.,	2005		Caucasian Spanish from Cataluña	ESP-6	NR				320	7	7	159	-	-	-	-	-	6	230	13	4	-	-	-	179	1	-	-	-	-	13	-	-	-	-	-	-	-	-	-	-	-	-	-	-	-	-	-
287	Olivera et al.,	2006		White Spanish	ESP-8	NR				149 / 117	7	7	133	-	6	-	-	-	1	242	-	-	-	-	-	127	2	-	-	-	-	3	-	-	2	-	-	-	-	-	-	-	-	-	-	-	-	-	-
288	Selinski et al.,	2013		Spanish	ESP-9	NR				1312	8	8	577	-	52	-	-	8	26	1128	18	8	-	0	-	656	52	3	-	-	-	26	-	-	10	0	13	5	-	-	-	-	-	-	-	-	-	-	-
291	Mortensen et al.,	2011	Israel	Druze	ISR-1	NR			Population descriptive study	11	18	7	5	-	0	0	-	0	2	8	0	-	-	-	-	5	0	0	-	-	0	0	-	-	-	0	-	-	-	-	-	-	-	-	-	-	-	-	-
292	Patin et al.,	2006		Ashkenazi Jews	ISR-2	NR			Population descriptive study	40	27	7	9	-	0	0	-	-	0	41	0	-	-	-	-	29	0	0	-	-	-	1	-	-	0	0	-	-	-	-	-	0	0	-	-	-	-	-	-
294	Jarrar et al.,	2018	Jordan	Jordanian	JOR	NR			Population descriptive study	68	6	6	30.872	4.624	-	-	-	2.584	3.536	39.848	4.08	7.072	10.064	-	-	31.96	-	-	-	-	-	-	-	-	-	-	-	-	-	-	-	1.36	-	-	-	-	-	-	-
295	Nasr et al.,	2017	Lebanon	Lebanese	LBN	NR			Observational study	306	10	7	124	-	1	-	2	-	5	249	16	-	-	-	-	189	-	1	-	-	-	21	-	-	-	1	-	-	-	-	-	-	-	-	-	-	-	-	-
296	Al-Moundhri et al.,	2007	Oman	Omani	OMN	NR			Population descriptive study	100	7	7	25	2	-	2	3	-	2	58	9	4	-	-	-	54	10	12	-	-	8	11	-	-	-	-	-	-	-	-	-	-	-	-	-	-	-	-	-
167	Mortensen et al.,	2011	Pakistan	Brahui	PAK-1	NR				12	18	7	5	-	0	0	-	0	4	2	3	-	-	-	-	7	2	0	-	-	0	1	-	-	-	0	-	-	-	-	-	-	-	-	-	-	-	-	-
168	Selinski et al.,	2013		NR	PAK-2	NR			Observational study	331	8	8	110	-	0	-	-	0	10	179	8	0	-	0	-	125	0	0	-	-	-	18	-	-	0	0	0	0	-	-	-	-	-	-	-	-	-	-	-
297	Abu Zahra et al.,	2020	Saudi Arabia	Al-Ahsa	SAU-1	NR			Population descriptive study	96	7	7	4	2	2	-	-	-	44	22	-	-	2	4	-	4	-	48	-	-	-	-	-	-	-	2	-	-	-	-	-	-	-	4	24	-	2	2	14
301	Sukru-Aynacioglu et al.,	1997		Turkish from Gaziantep	TUR-3	NR			Population descriptive study	187 / 116	7	7	140	-	1	-	-	-	8	216	29	-	-	-	-	185	-	-	-	-	-	27	-	-	-	-	-	-	-	-	-	-	-	-	-	-	-	-	-
302	Al-Ahmad et al.,	2017	United Arab Emirates	Emirati	ARE-1	NR			Population descriptive study	576	7	7	154	-	-	-	-	-	45	347	11	10	-	-	-	143	4	2	-	-	-	316	-	-	25	89	-	-	-	-	-	-	-	-	6	-	-	-	-
303	Woolhouse et al.,	1997		Eastern region of Abu Dhabi	ARE-2	NR			Population descriptive study	0 / 106	7	7	39	-	-	-	-	-	-	112	4	-	-	-	-	44	-	-	-	-	-	9	-	-	1	-	-	-	-	-	-	-	-	-	-	-	-	-	-
304	Mortensen et al.,	2011	New Guinea	Papuan	PNG	MR	OCEANIA	-	Population descriptive study	2	18	7	3	-	0	0	-	0	0	0	0	-	-	-	-	0	0	0	-	-	0	1	-	-	-	0	-	-	-	-	-	-	-	-	-	-	-	-	-
													10551.5	45.624	667.62	63.9906	72	125.456	722.575	12084.5	571.127	70.072	31.064	6	5	9104.98	291.991	100	2	4	191.872	2314.56	4	77	110.994	185.917	39	16	4	4	5	14.36	2	4	30	1	2	2	14
													1	2	3	4	5	6	7	8	9	10	11	12	13	14	15	16	17	18	19	20	21	22	23	24	25	26	27	28	29	30	31	32	33	34	35	36	37
																													1	2											3		4	5		6	7	8	9
[truncated: 35 more columns]

## Sheet: HT-AFRICA
S1 Table													Haplotypes
													FAST
	Study	Year	Country	Ethnicity / Region	Achronyms		Continental Region	Subregions	Source of data	Gender	SNPs		*4	*12A	*12B	*12C	*13A	*5A	*5B	*5C	*5D	*5G	*6A	*6B	*6C	*7A	*7B	*14	*14A	*14B	*5M	*6F	*6G	*6H	*6I	*6J	*6K	*6L	*6O	*6P	*6Q	*7C	*12E	*12G	*12H	*12K	*12L	*12N	*13D
										Female / Male	analysed	Included in this study
					This study	Original study
1	Ribouh-Arras et al.,	2019	Algeria	Constantine and Tizi-Ouzzou cities	DZA	DZA	AFRICA	Northern	Observational study	21 / 168	13	7	33	-	-	-	-	-	-	-	-	-	-	-	-	-	-	66	-	-	-	-	-	-	-	-	-	-	-	-	-	-	-	-	-	-	-	-	-
2	Luca et al.,	2008		Egyptians	EGY-4	EGY			Population descriptive study	37	7	7	9	1	0	0	-	1	36	1	0	-	20	0	0	0	1	-	-	-	-	-	-	-	-	-	-	-	-	-	-	-	-	-	-	-	-	-	-
3	Patin et al.,	2006		Moroccan	MAR-2	NR				44	27	7	13	4	0	0	-	0	45	0	-	-	22	0	-	-	3	-	0	0	0	-	-	-	-	-	-	-	-	-	-	-	0	0	-	-	-	-	-
4	Al-Yahyaee et al.,	2007	Sudan	Northern Sudanese	SDN-1	NR				127	7	7	21.9964	19.9898	0.9906	-	-	0.9906	114.986	3.9878	-	-	71.9836	0.9906	-	-	7.9756	-	5.9944	1.9812	-	-	-	-	-	-	-	-	-	-	-	-	-	-	-	-	-	-	-
5	Mortensen et al.,	2011		Dinka	SND-3	NR				13	18	7	2	2	0	-	0	0	10	0	-	-	8	0	0	0	0	-	-	1	-	-	0	0	0	-	-	-	-	0	1	0	0	0	1	0	1	-	-
6	Podgorna et al.,	2015	Burkina Faso	Fulani Banfora	BFA-1	FBAN		Western	Population descriptive study	49	30	7	2	6	0	-	11	0	39	3	0	-	32	0	0	-	0	-	2	3	0	0	0	0	-	0	0	0	0	0	0	0	0	0	0	-	0	0	0
7	Podgorna et al.,	2015		Fulani Tindangou	BFA-2	FTIN				50	30	7	4	5	0	-	10	1	46	4	0	-	17	0	0	-	1	-	4	5	0	1	0	0	-	0	0	0	0	0	0	0	0	0	0	-	0	1	0
8	Delomenie et al.,	1996	Mali	Dogon caste	MLI-1	NR				15	7	7	3	6	0	-	-	1	10	1	-	-	3	1	-	0	0	-	0	2	-	-	-	-	-	-	-	-	-	-	-	-	-	-	-	-	-	-	-
9	Delomenie et al.,	1996		Dogon non-caste	MLI-2	NR				50	7	7	13	7	1	-	-	0	22	8	-	-	32	5	-	2	1	-	2	3	-	-	-	-	-	-	-	-	-	-	-	-	-	-	-	-	-	-	-
10	Luca et al.,	2008	Nigeria	Dendi	NGA-1	WAF				11	7	7	0	1	1	0	-	0	5	1	1	1	6	2	1	0	0	-	-	-	-	-	-	-	-	-	-	-	-	-	-	-	-	-	-	-	-	-	-
11	Mortensen et al.,	2011			NGA-5	NR				12	18	7	2	5	0	-	5	2	0	0	-	-	3	0	1	0	0	-	0	2	-	-	0	-	1	-	-	-	-	0	0	0	0	0	1	0	0	-	-
12	Podgorna et al.,	2015		Fulani Ander	NGA-6	FADE				48	30	7	6	0	0	-	8	0	44	6	0	-	20	0	0	-	0	-	7	3	0	0	0	0	-	0	0	0	0	0	0	0	0	0	2	-	0	0	0
13	Sabbagh et al.,	2008	Senegal	Mandenka (Niokolo)	SEN	NR				97	12	7	18.0032	25.0066	-	-	-	1.9982	64.02	3.007	-	-	25.0066	-	-	-	13	-	17	3	1	-	-	-	-	1	1.9982	5.0052	-	-	-	-	-	1.0088	3.9964	-	-	-	-
14	Mortensen et al.,	2011	Cameroon	Baka Pygmy	CMR-1	NR				9	18	7	1	2	0	-	4	0	2	2	-	-	2	0	0	0	0	-	-	0	-	-	1	0	0	-	-	-	-	0	0	0	1	3	0	0	0	-	-
15	Patin et al.,	2006			CMR-2	NR				30	27	7	6	17	5	-	-	0	13	5	-	-	8	0	-	-	0	-	0	2	0	-	-	-	-	-	-	-	-	-	-	-	0	0	-	-	-	-	-
16	Mortensen et al.,	2011		Bakola Pygmy	CMR-3	NR				7	18	7	1	11	0	-	0	0	0	0	-	-	0	0	0	0	0	-	-	0	-	-	2	0	0	-	-	-	-	0	0	0	0	0	0	0	0	-	-
17	Patin et al.,	2006			CMR-4	NR				40	27	7	13	34	6	-	-	0	4	0	-	-	11	0	-	-	0	-	0	4	0	-	-	-	-	-	-	-	-	-	-	-	0	0	-	-	-	-	-
18	Mortensen et al.,	2011		Fulani	CMR-5	NR				13	18	7	0	1	-	-	2	0	13	0	-	-	9	0	0	0	0	-	-	1	-	-	0	0	0	-	-	-	-	0	0	0	0	0	0	0	0	-	-
19	Mortensen et al.,	2011		Kanuri	CMR-6	NR				12	18	7	6	5	0	-	1	0	5	0	-	-	3	0	1	-	-	-	-	3	-	-	0	0	0	-	-	-	-	0	0	0	0	0	0	0	-	-	-
20	Mortensen et al.,	2011		Lemande	CMR-7	NR				14	18	7	2	2	0	-	3	1	8	1	-	-	3	0	0	-	-	-	-	4	-	-	0	1	2	-	-	-	-	0	0	0	0	0	0	0	-	-	-
21	Mortensen et al.,	2011		Mada	CMR-8	NR				14	18	7	2	0	0	-	0	0	13	1	-	-	6	0	1	-	1	-	-	2	-	-	0	0	0	-	-	-	-	0	0	0	0	0	1	0	-	-	-
22	Mortensen et al.,	2011	Central Africa Republic	Biaka Pygmy	CAF	NR				15	18	7	3	14	1	-	2	0	4	0	-	-	1	0	0	-	-	-	-	1	-	-	0	0	0	-	-	-	-	0	0	0	2	1	0	1	-	-	-
23	Podgorna et al.,	2015	Chad	Daza	TCD-1	DAZ				41	30	7	7	11	0	-	2	0	28	1	0	-	24	0	0	-	2	-	1	1	0	0	0	0	-	0	0	0	1	0	0	0	0	0	4	-	0	0	-
24	Podgorna et al.,	2015		Fulani Bongor	TCD-2	FBON				50	30	7	8	4	0	-	7	1	48	2	0	-	23	0	1	-	2	-	0	2	0	0	0	0	-	0	0	0	0	0	0	0	0	0	1	-	0	0	1
25	Podgorna et al.,	2015		Kanembou	TCD-3	KANE				49	30	7	3	6	0	-	2	3	41	3	0	-	25	0	0	-	2	-	0	5	0	0	0	0	-	0	0	0	1	0	0	0	0	0	7	-	0	0	0
26	Patin et al.,	2006	Gabon	Ateke Bantu	GAB-1	NR				50	27	7	9	10	2	-	-	1	37	3	-	-	16	0	-	-	2	-	3	10	1	-	-	-	-	-	-	-	-	-	-	-	0	0	-	-	-	-	-
27	Delomenie et al.,	1996		Mbede / Merie / Myene / Fang	GAB-2	NR				52	7	7	6	14	0	-	-	2	34	6	-	-	22	1	-	0	2	-	2	7	-	-	-	-	-	-	-	-	-	-	-	-	-	-	-	-	-	-	-
28	Luca et al.,	2008		Amhara	ETH-2	AMH				15	7	7	2	1	0	0	-	0	16	0	0	1	8	0	0	0	1	-	-	-	-	-	-	-	-	-	-	-	-	-	-	-	-	-	-	-	-	-	-
29	Luca et al.,	2008		Oromo	ETH-3	ORO				12	7	7	2	2	0	0	-	1	8	1	0	0	5	0	0	0	4	-	-	-	-	-	-	-	-	-	-	-	-	-	-	-	-	-	-	-	-	-	-
30	Patin et al.,	2006			SOM-2	NR				24	27	7	3	7	0	0	-	0	19	0	-	-	17	0	-	-	1	-	1	0	0	-	-	-	-	-	-	-	-	-	-	-	0	0	-	-	-	-	-
31	Mortensen et al.,	2011		Burunge	TZA-2	NR				17	18	7	2	1	0	-	0	0	9	1	-	-	10	0	0	0	5	-	-	1	-	-	0	0	1	-	-	-	-	0	0	0	3	0	0	0	0	-	-
32	Mortensen et al.,	2011		Hadza	TZA-3	NR				14	18	7	2	2	0	-	1	0	4	0	-	-	16	0	0	0	2	-	-	0	-	-	0	0	1	-	-	-	-	0	0	0	0	0	0	0	0	-	-
33	Mortensen et al.,	2011		Maasai	TZA-4	NR				14	18	7	1	3	0	-	0	1	8	1	-	-	9	0	1	0	0	-	-	2	-	-	0	0	1	-	-	-	-	0	0	1	0	0	0	0	0	-	-
34	Mortensen et al.,	2011		Sandawe	TZA-5	NR				18	18	7	4	5	0	-	1	0	8	1	-	-	13	0	0	0	1	-	-	0	-	-	0	1	0	-	-	-	-	2	0	0	0	0	0	0	0	-	-
35	Mortensen et al.,	2011		Turu	TZA-6	NR				15	18	7	4	1	0	-	3	1	10	1	-	-	4	0	0	0	2	-	-	1	-	-	0	0	0	-	-	-	-	1	0	0	1	0	0	0	0	-	-
36	Mortensen et al.,	2011	Namibia	San	NAM-1	NR		Southern	Population descriptive study	7	18	7	5	6	0	-	0	0	2	-	-	-	0	0	0	0	1	-	0	0	-	-	0	0	0	-	-	-	-	0	0	0	0	0	0	0	0	-	-
37	Loktionov et al.,	2002		Tswana (Black, North-West Province)	ZAF-2	NR			Observational study	60 / 41	7	7	27	34	7	1	-	1	47	17	-	-	34	4	-	-	0	-	6	11	-	-	-	-	-	-	-	-	-	-	-	-	-	-	-	-	-	-	-
													246	274.996	23.9906	1	62	19.9888	817.006	76.9948	1	2	528.99	13.9906	6	2	54.9756	66	50.9944	80.9812	2	1	3	2	6	1	1.9982	5.0052	2	3	1	1	7	5.0088	20.9964	1	1	1	1
													1	2	3	4	5	6	7	8	9	10	11	12	13	14	15	16	17	18	19	20	21	22	23	24	25	26	27	28	29	30	31	32	33	34	35	36	37
[truncated: 9 more columns]

## Sheet: HT-AMERICA
S1 Table													Haplotypes
													FAST																								UNKNOWN										TOTAL
	Study	Year	Country	Ethnicity / Region	Achronyms		Continental Region	Subregions	Source of data	Gender	SNPs		*4	*11A	*12A	*12B	*12C	*13A	*5A	*5B	*5C	*5D	*5E	*6A	*6B	*6C	*6E	*7A	*7B	*14	*14A	*14B	*14C	*14D	*14E	*14F	*5K	*5V	*6F	*6I	*6J	*7B new	*7C	*7E	*13B	New
										Female / Male	analysed	Included in this study
					This study	Original study																																											FIGURE 1
66	Fuselli et al.,	2007		Chipewyan	CAN-NAM-1	CHI			Population descriptive study	13	9	7	6	-	0	0	0	-	2	9	0	-	-	1	0	0	-	0	5	-	-	0	-	-	-	-	-	-	-	-	-	0	-	-	-	-	26.0159	0.99939	Y
67	Fuselli et al.,	2007		Cree	CAN-NAM-2	CRE				14	9	7	13	-	0	0	0	-	1	6	0	-	-	3	0	0	-	0	4	-	-	-	-	-	-	-	-	-	-	-	-	0	-	-	-	-	28.0344	0.856091	Y
70	Bisso-Machado et al.,	2016	Mexico	Mestizo	MEX-MES-1	NR			Population descriptive study	34	27	7	17	-	0	0	0	0	0	7	1	0	-	11	-	0	-	-	31	-	-	-	-	-	-	-	-	-	-	-	-	-	-	1	-	0	68.045	0.999339	Y
71	Hernandez-Gonzalez et al.,	2018		San Luis Potosi	MEX-MES-2	MEX-MES-2			Observational study	225	6	6	81	-	-	-	-	-	-	119	-	-	-	72	32	-	-	30	27	-	-	-	-	-	-	-	-	-	-	-	23	-	-	-	-	-	384.214	0.999442	Y
72	Hernandez-Verdin et al.,	2019			MEX-MES-3	MEX-MES-3			Population descriptive study	67 / 33	8	7	15	-	7	-	-	3	3	39	2	-	-	27	0	1	-	0	19	-	0	-	-	-	-	-	-	1	-	3	-	-	1	-	-	-	121.04	0.999672	Y
73	Taja-Chayeb et al.,	2012		Central region	MEX-MES-4	MEX-MES-4			Observational study	117	22	7	71.604	0	11.232	0	0	1.872	0	67.86	5.148	0	0	40.716	0	0	-	1.872	30.888	-	0	0.936	-	-	-	-	-	-	-	-	0	-	-	-	-	-	232.317	0.999747	Y
74	Fuselli et al.,	2007		Maya	MEX-NAM-1	MAY			Population descriptive study	16	9	7	13	-	0	0	0	-	0	11	0	-	-	3	0	0	-	0	4	-	-	-	-	-	-	-	-	-	-	-	-	0	-	-	-	-	32.0344	0.998926	Y
75	Fuselli et al.,	2007		Pima	MEX-NAM-2	PIM				16	9	7	13	-	3	0	0	-	2	9	0	-	-	0	0	0	-	0	4	-	-	-	-	-	-	-	-	-	-	-	-	0	-	-	-	-	32.0344	0.998926	Y
76	Mortensen et al.,	2011			MEX-NAM-3	NR				11	18	7	9	-	3	0	-	1	0	9	0	-	-	0	0	0	-	0	0	-	-	-	-	-	-	-	-	-	-	0	-	-	0	-	-	-	22.0238	0.998919	Y
77	Bisso-Machado et al.,	2016		Totonaca	MEX-NAM-4	NR				8	27	7	4	-	0	0	0	0	0	4	1	0	-	0	-	0	-	-	7	-	-	-	-	-	-	-	-	-	-	-	-	-	-	0	-	0	16.0106	0.999339	Y
86	Baumgartner et al.,	2009		Hispanics	USA-HIS-1	NR				245/0	7	7	154	-	7	-	-	-	3	174	1	-	-	109	-	-	-	-	37	-	-	-	-	-	-	-	-	-	-	-	-	-	-	-	-	-	490.407	0.999169	Y
92	Baumgartner et al.,	2009		non-Hispanic White	USA-NHW-1	NR			Observational study	490 / 0	7	7	220	-	10	-	-	1	22	381	20	-	-	302	-	-	-	-	24	-	-	-	-	-	-	-	-	-	-	-	-	-	-	-	-	-	980.582	0.999406	Y
94	Deitz et al.,	2000			USA-NHW-4	NR				391 / 0	7	7	187	-	3	-	-	-	20	318	17	0	-	206	-	-	-	-	15	-	-	1	-	-	-	-	-	-	-	-	-	-	-	-	-	-	774.495	0.999361	Y
96	Gross et al.,	1999			USA-NHW-6	NR				103 / 119	7	7	103	-	10	-	-	-	30	165	-	-	-	111	8	-	-	4	11	-	-	-	-	-	-	-	-	-	-	-	-	-	-	-	1	-	444.272	0.999387	Y
97	Hein et al.,	2002			USA-NHW-7	NR				0 / 127	7	7	53	-	2	0	0	-	5	90	2	0	0	72	0	0	0	0	3	-	0	0	0	0	0	0	-	-	-	-	-	-	-	-	-	-	230.14	0.999391	Y
98	Jiao et al.,	2007			USA-NHW-8	NR				582	7	7	269	-	2	-	-	4	28	504	9	-	-	322	1	2	-	-	22	-	-	-	-	-	-	-	-	-	-	-	-	-	-	-	-	-	1204.71	0.999409	Y
101	Mahid et al.,	2007			USA-NHW-11	NR			Observational study	147 / 76	7	7	107	-	3	-	-	-	6	170	10	-	-	135	-	-	-	-	10	-	-	-	-	-	-	-	-	-	-	-	-	-	-	-	-	-	444.283	0.999363	Y
106	Martinez et al.,	1998	Nicaragua	Leon	NIC	NR		Central		79 / 58	7	7	111	-	5	-	2	-	6	84	4	-	-	44	-	-	-	-	-	-	-	-	-	-	-	-	-	-	-	-	-	-	-	-	-	-	258.294	0.998863	Y
104	Jorge-Nebert et al.,	2002	Panama	Embera	PAN-NAM-1	NR				136	6	6	165.92	-	0	0	-	-	0	25.024	1.904	0	-	10.064	0	-	-	0	62.016	-	-	-	-	-	-	-	-	-	-	-	-	-	-	-	-	-	272.439	0.998389	Y
105	Jorge-Nebert et al.,	2002		Ngawbe	PAN-NAM-2	NR				105	6	6	152.04	-	0	0	-	-	1.05	3.99	0	0	-	0	0	-	-	0	48.93	-	-	-	-	-	-	-	-	-	-	-	-	-	-	-	-	-	210.402	0.998088	Y
121	Wais-Zanrosso et al.,	2010			BRA-MIX-4	NR				60 / 71	7	7	41	18	-	-	-	9	-	-	-	-	-	-	-	-	-	-	-	11	-	-	-	-	-	-	-	-	-	-	-	-	-	-	-	-	265.108	0.931694	Y
122	Wais-Zanrosso et al.,	2012		Mixed (several geographic regions)	BRA-MIX-4	NR				303	7	7	95	12	95	25	20	10	63	24	23	17	8	85	20	8	4	31	27	-	5	8	2	4	3	2	13	-	2	-	-	-	-	-	-	-	606.251	0.979792	Y
123	Bisso-Machado et al.,	2016		Apalai, Arara, Gaviao, Jamamadi, Surui, Wai-wai, Xavante, Zoro (Amazonia/Brazilian Central Plateau)	BRA-NAM-1	NR			Population descriptive study	83	27	7	51	-	1	2	1	0	0	60	0	0	-	8	-	0	-	-	41	-	-	-	-	-	-	-	-	-	-	-	-	-	-	0	-	2	166.135	0.999188	Y
125	Fuselli et al.,	2007		Karitiana	BRA-NAM-3	KAR				16	9	7	14	-	0	0	0	-	0	6	0	-	-	0	0	0	-	0	9	-	-	0	-	-	-	-	-	-	-	-	-	0	-	-	-	-	32.037	0.998844	Y
126	Mortensen et al.,	2011			BRA-NAM-4	NR				11	18	7	10	-	1	1	-	1	1	8	0	-	-	0	0	0	-	0	0	-	-	-	-	-	-	-	-	-	-	0	-	-	0	-	-	-	22.0265	0.998799	Y
127	Fuselli et al.,	2007		Surui	BRA-NAM-5	SUR				16	9	7	10	-	0	0	0	-	1	9	0	-	-	0	0	0	-	0	10	-	-	0	-	-	-	-	-	-	-	-	-	0	-	-	-	-	32.0265	0.999174	Y
129	Fuselli et al.,	2007		Xavante	BRA-NAM-7	XAV				5	9	7	4	1	0	0	0	-	0	4	0	-	-	0	0	0	-	0	0	-	-	0	-	-	-	-	-	-	-	-	-	0	-	-	-	-	10.0106	0.899049	Y
136	Fuselli et al.,	2007		Coyaima	COL-NAM-2	COY				12	9	7	5	-	0	0	0	-	1	7	0	-	-	5	0	0	-	0	5	-	-	1	-	-	-	-	-	-	-	-	-	1	-	-	-	-	26.0132	0.999492	Y
137	Fuselli et al.,	2007		Piapoco and Curripaco	COL-NAM-3	P&C				13	9	7	1	-	1	0	0	-	0	5	0	-	-	0	0	0	-	0	13	-	-	0	-	-	-	-	-	-	-	-	-	0	-	-	-	-	26.0026	0.999898	Y
140	Fuselli et al.,	2007	Ecuador	Cayapa	ECU-NAM	CAY				15	9	7	18	-	0	0	0	-	-	4	-	-	-	-	-	-	-	-	6	-	-	-	-	-	-	-	-	-	-	-	-	0	-	-	-	-	30.0476	0.998415	Y
144	Fuselli et al.,	2007		Lima	PER-4	NR				33	9	7	26	-	0	0	0	-	0	11	0	-	-	5	0	0	-	-	17	-	-	-	-	-	-	-	-	-	-	-	-	0	-	-	-	-	66.0688	0.998959	Y
146	Fuselli et al.,	2007		Lima (extended)	PER-6	NR				95	9	7	71	-	2	0	0	-	0	38	1	-	-	17	2	0	-	-	53	-	-	-	-	-	-	-	-	-	-	-	-	0	-	-	-	-	190.188	0.999012	Y
149	Fuselli et al.,	2007		San Martin	PER-9	SMA				11	9	7	14	-	0	0	0	-	1	1	0	-	-	0	0	0	-	-	5	-	-	-	-	-	-	-	-	-	-	-	-	0	-	-	-	-	22.037	0.998319	Y
151	Fuselli et al.,	2007		Tayacaja	PER-11	TAY			Population descriptive study	11	9	7	8	-	0	0	0	-	0	7	0	-	-	1	0	0	-	-	5	-	-	-	-	-	-	-	-	-	-	-	-	0	-	-	-	-	22.0212	0.999039	Y
152	Bisso-Machado et al.,	2016	NR	Andean Natives and other communities with high Amerindian ancestry	LAT-AND	NR				67	27	7	48	-	1	1	2	6	1	33	0	2	-	21	-	2	-	-	17	-	-	-	-	-	-	-	-	-	-	-	-	-	-	0	-	0	134.127	0.999053	Y
153	Bisso-Machado et al.,	2016		Chaco speakers	NAM-CHA	NR				22	27	7	34	-	0	0	0	0	0	6	0	0	-	0	-	0	-	-	4	-	-	-	-	-	-	-	-	-	-	-	-	-	-	0	-	0	44.0899	0.99796	Y
154	Bisso-Machado et al.,	2016		Guarani	NAM-SOU	NR				34	27	7	30	-	0	0	0	0	0	7	1	0	-	4	-	0	-	-	26	-	-	-	-	-	-	-	-	-	-	-	-	-	-	0	-	0	68.0794	0.998834	Y
													2244.56	31	167.232	29	25	36.872	197.05	2425.87	99.052	19	8	1614.78	63	13	4	66.872	602.834	11	5	10.936	2	4	3	2	13	1	2	3	23	1	1	1	1	2	8034.07
													1	2	3	4	5	6	7	8	9	10	11	12	13	14	15	16	17	18	19	20	21	22	23	24	25	26	27	28	29	30	31	32	33	34	4017.03
[truncated: 1 more columns]

## Sheet: HT-ASIA
S1 Table													Haplotypes
													FAST																	TOTAL
	Study	Year	Country	Ethnicity / Region	Achronyms		Continental Region	Subregions	Source of data	Gender	SNPs		*4	*11A	*12A	*12B	*12C	*13A	*5A	*5B	*5C	*5D	*5E	*6A	*6B	*6C	*7A	*7B	*10
										Female / Male	analysed	Included in this study
					This study	Original study																										FIGURE 1	FIGURE 2
164	Magalon et al.,	2008	Kazakhstan	Kazakhs	KZA	KZ	ASIA	Central		26	15	6	20	-	0	-	-	-	0	12	1	-	-	7	-	-	-	12	-	52.0529	0.998984	Y	Y		52.0529
165	Magalon et al.,	2008	Kirghizstan	Kirghizs from lowland	KGZ-1	KRA				47	15	6	45	-	-	-	-	-	-	11	-	-	-	24	-	-	-	14	-	94.119	0.998735	Y	Y		94.119
166	Magalon et al.,	2008		Kirghizs from highland	KGZ-2	KRM				23	15	6	21	-	-	-	-	-	-	7	1	-	-	11	-	-	-	6	-	46.0556	0.998794	Y	Y		46.0556
169	Magalon et al.,	2008	Uzbekistan	Tajiks from Agalic	UZB-1	TJA			Population descriptive study	32	15	6	15	-	-	-	-	-	1	17	4	-	-	25	-	-	-	2	-	64.0397	0.99938	Y	Y		64.0397
170	Patin et al.,	2006		Turkmen	UZB-2	NR				50	27	7	31	-	1	0	-	-	0	23	3	-	-	30	0	0	-	12	-	100.082	0.999181	Y	Y		100.082
171	Magalon et al.,	2008		Tajiks from Urgut	UZB-3	TJU				29	15	6	15	-	-	-	-	-	-	13	1	-	-	26	-	-	-	3	-	58.0397	0.999316	Y	Y		58.0397
172	Magalon et al.,	2008		Uzbeks	UZB-4	UZ				31	15	6	26	-	-	-	-	-	1	9	1	-	-	19	-	-	-	6	-	62.0688	0.998892	Y	Y		62.0688
173	Chen et al.,	2006	China	Central-South region	CHN-1	NR		East	Observational study	101 / 96	7	7	177	2	-	-	3	-	0	11	2	-	-	78	14	-	9	70	-	386.468	0.993613	Y	Y		476.458
177	Luan et al.,	2017		Northern Han	CHN-HAN-3	NR				510 / 466	6	6	1190.72	-	-	-	-	-	-	48.8	-	-	-	374.784	-	-	-	322.08	-	1939.53	0.998376	Y	Y
178	Mortensen et al.,	2011		Han	CHN-HAN-4	NR			Population descriptive study	12	18	7	11	-	0	0	-	2	1	0	0	-	-	5	0	0	0	5	-	24.0291	0.998789	Y	Y
179	Patin et al.,	2006		Hunan and Zhejang regions	CHN-2	NR				44	27	7	46	-	0	0	-	-	0	6	0	-	-	22	0	0	-	13	-	88.1217	0.998619	Y	Y
183	Song et al.,	2009		Han from Henan Province	CHN-HAN-5	NR				68 / 144	7	7	251	-	3	0	-	-	7	10	-	-	-	87	1	-	63	-	-	424.664	0.998436	Y	Y
194	Mortensen et al.,	2011		Japanese	JPN-4	NR			Population descriptive study	10	18	7	14	-	0	0	-	1	0	0	0	-	-	4	0	0	0	1	-	20.037	0.998152	Y	Y
196	Sekine et al.,	2001		Japanese	JPN-7	NR			Population descriptive study	48	33	6	49	-	7	-	-	-	-	1	-	-	-	25	2	-	1	10	-	96.1296	0.998652	Y	Y
204	Kang et al.,	2009			KOR-2	NR				192	33	7	240.864	-	-	-	-	-	-	-	-	-	-	86.464	-	-	-	58.672	-	386.637	0.998352	Y	Y
205	Lee et al.,	2003		Koreans from Seoul	KOR-3	NR			Observational study	288 / 0	7	7	353	-	4	-	1	-	1	5	-	1	-	126	3	-	6	70	-	576.934	0.998381	Y	Y
206	Zhang et al.,	2009		Koreans from Chungbuk	KOR-4	NR				471	12	7	606	-	1	-	-	4	-	18	-	-	-	199	-	1	-	112	1	943.603	0.998301	Y	Y
209	Luca et al.,	2008	Russian Federation	Chukchee	RUS-1	CHK			Population descriptive study	13	7	7	9	0	1	0	0	-	0	5	0	0	-	7	0	1	1	2	-	26.0238	0.999085	Y	Y
210	Bisso-Machado et al.,	2016		Eskimo, Siberia	RUS-2	NR				38	27	7	20	-	0	0	1	0	0	27	0	0	-	19	-	0	-	9	-	76.0529	0.999304	Y	Y
211	Luca et al.,	2008		Khanty-Mansi, West Siberia	RUS-3	K&M				14	7	7	4	3	1	0	1	-	0	8	2	0	-	3	0	0	0	5	-	28.0106	0.89252	Y	Y
212	Fuselli et al.,	2007		Yakut Siberians	RUS-4	YAK				22	9	7	9	-	0	0	0	-	1	10	0	-	-	11	0	0	0	8	3	44.0238	0.999459	Y	Y
213	Luca et al.,	2008		Yakuts	RUS-5	YKL				16	7	6	12	0	0	0	1	-	1	6	0	0	-	8	0	0	0	4	-	32.0317	0.999009	Y	Y
214	Mortensen et al.,	2011		Siberia, Yakut	RUS-6	NR				4	18	7	4	-	0	0	-	0	1	0	0	-	-	3	0	0	0	0	0	8.01058	0.998679	Y	Y
215	Fuselli et al.,	2007		Western Siberians	RUS-7	WSI				14	9	7	14	-	0	0	0	-	1	3	0	-	-	6	0	0	0	3	0	28.037	0.998679	Y	Y
156	Anitha and Banerjee et al.,	2003	India	Dravidian linguistic affiliation and Hindu social category	IND-1	NR			Population descriptive study	166	7	7	42	-	-	2	5	-	5	59	13	2	10	90	27	5	30	44	-	341.111	0.999674	Y	Y
162	Patin et al.,	2006		Gujarati	IND-7	NR				50	27	7	13	-	3	0	-	-	1	29	4	-	-	43	0	1	-	6	-	100.034	0.999656	Y	Y
225	Mortensen et al.,	2011	Cambodia	Cambodian	KHM	NR		Southeast		7	18	7	4	-	0	0	-	1	0	0	0	-	-	3	0	0	1	5	0	14.0106	0.999245	Y	Y		14.0106
226	Susilowati et al.,	2017	Indonesia	Malay	IDN-1	NR				37 / 13	6	6	31	-	4	-	-	-	-	7	-	-	-	38	1	-	-	18	-	100.082	0.999181	Y	Y		100.082
227	Yuliwulandari et al.,	2008		Javanese and Sundanese ethnicities	IDN-2	NR				116 / 96	23	6	156.456	-	3.392	-	-	-	-	38	-	-	-	157	-	-	-	63	-	423.262	0.999022	Y	Y		423.262
228	Yuliwulandari et al.,	2019		Buginese ethnic community	IDN-3	NR				0 / 50	6	6	33	-	3	-	-	-	-	5	-	-	-	42	-	-	-	15	-	100.087	0.999128	Y	Y		100.087
229	Patin et al.,	2006	Thailand	Thai	THA-1	NR				44	27	7	26	-	0	0	-	-	0	10	0	-	-	34	0	0	-	17	-	88.0688	0.999219	Y	Y		88.0688
													3489.04	5	31.392	2	12	8	21	398.8	32	3	10	1613.25	48	8	111	915.752	4	6771.46					725.511
													1	2	3	4	5	6	7	8	9	10	11	12	13	14	15	16	17	3385.73

## Sheet: HT-EUROPE
S1 Table													Haplotypes
													FAST																										TOTAL
	Study	Year	Country	Ethnicity / Region	Achronyms		Continental Region	Subregions	Source of data	Gender	SNPs		*4	*11A	*12A	*12B	*12C	*13A	*5A	*5B	*5C	*5D	*5E	*5J	*6A	*6B	*6C	*6D	*7A	*7B	*14A	*14B	*14C	*14D	*14E	*14F	*14G	New
										Female / Male	analysed	Included in this study
					This study	Original study																																			FIGURE 1	FIGURE 2
231	Luca et al.,	2008	Czech Republic	Czechs	CZE	CZK	EUROPE	Eastern	Population descriptive study	27	7	7	11	0	0	0	0	-	0	21	3	3	-	2	14	-	0	-	0	0	-	-	-	-	-	-	-	-	54.0291	0.999461	Y	Y
239	Selinski et al.,	2013	Hungary	Hungarians	HUN	NR				76	8	8	34	-	1	-	-	0	3	31	1	0	-	-	45	0	0	-	-	7	0	0	0	0	-	-	-	-	122.09	0.999263	Y	Y
243	Mrozikiewicz et al.,	1996		Wielkopolska region	POL-3	NR			Population descriptive study	136 / 112	9	7	109	-	1	-	-	-	26	164	30	-	-	-	149	-	-	-	-	17	-	-	-	-	-	-	-	-	496.288	0.999419	Y	Y
245	Habalova et al.,	2005	Slovakia	Slovak Caucasians	SVK-1	NR				84 / 83	6	6	91	-	-	-	-	-	14	112	25	-	-	-	-	-	-	-	-	-	-	-	-	-	-	-	-	-	334.241	0.99928	Y	Y
250	Belogubova et al.,	2005	Russian Federation	Caucasians	RUS-8	NR				364	6	6	171	-	3	1	0	-	26	292	13	1	0	-	195	3	-	-	3	20	-	-	-	-	-	-	-	-	728.452	0.999379	Y	Y
251	Gaikovitch et al.,	2003		Voronezh	RUS-9	NR			Population descriptive study	138 / 152	7	7	134	-	3	-	-	-	17	208	17	-	-	-	182	-	-	2	-	17	-	-	-	-	-	-	-	-	580.354	0.999389	Y	Y
252	Luca et al.,	2008		European Russia, Mordovians	RUS-10	MOE				14	7	7	6	0	0	0	2	-	0	14	0	0	-	0	3	0	0	-	0	2	-	-	-	-	-	-	-	-	28.0159	0.999433	Y	Y
253	Luca et al.,	2008		European Russia, Perm Russians	RUS-11	PER				12	7	7	8	0	2	1	0	-	1	8	0	0	-	0	2	0	0	-	0	1	-	-	-	-	-	-	-	-	24.0212	0.999119	Y	Y
254	Mortensen et al.,	2011		Russian	RUS-12	NR				6	18	7	0	-	0	0	-	1	2	5	0	-	-	-	3	0	0	-	0	1	-	-	-	-	-	-	-	-	12	1	Y	Y
275	Delomenie et al.,	1996		White Caucasians	FRA-3	NR			Population descriptive study	60	7	7	22	-	0	0	-	-	7	54	1	-	-	-	30	0	-	-	0	1	0	0	-	-	-	-	-	-	120.058	0.999515	Y	Y
277	Mortensen et al.,	2011		French	FRA-5	NR			Population descriptive study	9	18	7	2	-	0	0	-	0	4	7	0	-	-	-	5	0	0	-	0	0	-	0	-	-	-	-	-	-	18.0053	0.999706	Y	Y
232	Cascorbi	1996	Germany	Berlin	DEU-1	NR			Observational study	79 / 199	7	7	130	-	-	-	-	-	14	214	16	-	-	-	173	-	-	-	-	8	-	1	-	-	-	-	-	-	556.344	0.999382	Y	Y
234	Pistorius et al.,	2006		Dresden	DEU-4	NR				107	6	6	54	-	-	-	-	-	2	89	2	-	-	-	-	-	-	-	-	-	-	-	-	-	-	-	-	-	214.143	0.999333	Y	Y
235	Schnakenberg et al.,	2000		Northen part	DEU-5	NR				91 / 132	6	6	85	-	-	-	-	-	23	172	26	-	-	-	114	14	-	-	-	8	-	-	-	-	-	-	-	-	446.225	0.999496	Y	Y
236	Selinski et al.,	2013		Germans	DEU-6	NR				1693	8	8	848	-	27	-	-	5	88	1587	57	0	-	-	1126	2	1	-	-	116	1	1	2	0	-	-	-	-	3863.24	0.999419	Y	Y
237	Zschieschang et al.,	2002		Caucasians	DEU-7	NR				194 / 15	7	7	101	-	0	-	-	-	11	175	8	-	-	-	117	-	-	-	-	6	0	-	-	-	-	-	-	-	418.267	0.999361	Y	Y
240	Van der Hel et al.,	2003	Netherlands	Caucasians from Amsterdam, Maastricht and Doetinchem	NLD	NR				263	6	6	112	-	5	2	-	-	14	216	4	-	-	-	154	-	1	-	-	17	-	-	-	-	-	-	-	-	526.296	0.999437	Y	Y
256	Patin et al.,	2006	Finland	Saami	FIN-1	NR			Population descriptive study	48	27	7	23	-	0	0	-	-	4	41	0	-	-	-	15	0	0	-	-	12	-	0	-	-	-	-	-	-	96.0608	0.999367	Y	Y
260	Patin et al.,	2006			SWE-2	NR				50	27	7	11	-	0	0	-	-	6	50	3	-	-	-	28	0	0	-	-	2	-	0	-	-	-	-	-	-	100.029	0.999709	Y	Y
289	Loktionov et al.,	2002	United Kigndom	Caucasians from Cambridge area	GBR	NR				45 / 67	7	7	45	-	1	-	-	-	8	103	6	-	-	-	54	1	-	-	-	5	-	-	-	-	-	-	-	-	224.119	0.999469	Y	Y
269	Luca et al.,	2008			GRC-2	GRE				40	7	7	17	0	0	0	1	-	1	30	3	0	-	0	23	1	0	-	1	2	-	-	-	-	-	-	-	-	80.045	0.999438	Y	Y
263	Luca et al.,	2008		Italians	ITA-3	ITA			Population descriptive study	37	7	7	18	1	0	0	1	-	0	24	2	0	-	0	25	0	0	-	0	2	-	-	-	-	-	-	-	-	74.0476	0.985852	Y	Y
264	Mortensen et al.,	2011		Sardinian	ITA-4	NR				12	18	7	6	-	2	0	-	0	3	5	0	-	-	-	8	0	0	-	-	-	-	-	-	-	-	-	-	-	24.0159	0.999339	Y	Y
265	Patin et al.,	2006			ITA-5	NR				49	27	7	20	-	0	0	-	-	1	52	1	-	-	-	24	0	0	-	-	0	-	0	-	-	-	-	-	-	98.0529	0.99946	Y	Y
272	Djordjevic et al.,	2011	Serbia	Serbian	SRB	NR				68 / 72	9	7	60	-	4	-	2	2	6	94	3	-	-	3	64	5	-	-	-	3	-	-	-	-	-	-	-	-	246.159	0.999355	Y	Y
280	Agundez et al.,	1996	Spain	White Spanish	ESP-1	NR				276 / 228	7	7	218	-	25	2	10	-	15	419	8	3	-	-	238	20	3	-	-	12	6	-	8	1	-	1	-	-	1008.58	0.999428	Y	Y
281	Agundez et al.,	2002		NR	ESP-2	NR			Observational study	120 / 138	6	6	136	-	5	-	-	-	-	243	0	-	-	-	127	2	-	-	-	3	-	-	-	-	-	-	-	-	516.36	0.999303	Y	Y
282	Agundez et al.,	2008		White Spanish	ESP-3	NR			Population descriptive study	2624	7	7	582	-	53	1	13	-	32	1139	19	7	1	-	651	48	2	-	-	32	10	-	14	6	1	1	5	1	2627.54	0.999414	Y	Y
285	Landi et al.,	2005		Caucasian Spanish from Cataluña	ESP-6	NR				320	7	7	159	-	-	-	-	-	6	230	13	4	-	-	179	1	-	-	-	13	-	-	-	-	-	-	-	-	616.421	0.999318	Y	Y
287	Olivera et al.,	2006		White Spanish	ESP-8	NR				149 / 117	7	7	133	-	6	-	-	-	1	242	-	-	-	-	127	2	-	-	-	3	2	-	-	-	-	-	-	-	516.352	0.999319	Y	Y
288	Selinski et al.,	2013		Spanish	ESP-9	NR				1312	8	8	577	-	52	-	-	8	26	1128	18	8	-	-	656	52	3	-	-	26	10	0	13	5	-	-	-	-	2583.53	0.999409	Y	Y
													3923	1	190	7	29	16	361	7169	279	26	1	5	4531	151	10	2	4	336	29	2	37	12	1	2	5	1	17353.4
													1	2	3	4	5	6	7	8	9	10	11	12	13	14	15	16	17	18	19	20	21	22	23	24	25	26	8676.69

## Sheet: HT.MEA
S1 Table													Haplotypes
													FAST																			UNKNOWN													TOTAL
	Study	Year	Country	Ethnicity / Region	Achronyms		Continental Region	Subregions	Source of data	Gender	SNPs		*4	*11A	*12A	*12B	*12C	*13A	*5A	*5B	*5C	*5D	*5E	*5G	*6A	*6B	*6C	*7A	*7B	*14A	*14B	*5K	*5R	*5U	*5AB	*5TA	*5TB	*5ZA	*6F	*6W	*7C	*12H	*13C	*25
										Female / Male	analysed	Included in this study
					This study	Original study																																									FIGURE 1	FIGURE 2
291	Mortensen et al.,	2011	Israel	Druze	ISR-1	NR			Population descriptive study	11	18	7	5	-	0	0	-	0	2	8	0	-	-	-	5	0	0	0	0	-	0	-	-	-	-	-	-	-	-	-	0	0	1	1	22.0132	0.999399	Y	Y
292	Patin et al.,	2006		Ashkenazi Jews	ISR-2	NR			Population descriptive study	40	27	7	9	-	0	0	-	-	0	41	0	-	-	-	29	0	0	-	1	0	0	0	-	-	-	-	-	-	-	-	-	-	-	-	80.0238	0.999702	Y	Y
294	Jarrar et al.,	2018	Jordan	Jordanian	JOR	NR			Population descriptive study	68	6	6	30.872	4.624	-	-	-	2.584	3.536	39.848	4.08	7.072	10.064	-	31.96	-	-	-	-	-	-	1.36	-	-	-	-	-	-	-	-	-	-	-	-	136.082	0.96542	Y	Y
295	Nasr et al.,	2017	Lebanon	Lebanese	LBN	NR			Observational study	306	10	7	124	-	1	-	2	-	5	249	16	-	-	-	189	-	1	-	21	-	1	-	-	-	-	-	-	-	-	-	-	-	-	-	612.328	0.999464	Y	Y
296	Al-Moundhri et al.,	2007	Oman	Omani	OMN	NR			Population descriptive study	100	7	7	25	2	-	2	3	-	2	58	9	4	-	-	54	10	12	8	11	-	-	-	-	-	-	-	-	-	-	-	-	-	-	-	204.066	0.989875	Y	Y
167	Mortensen et al.,	2011	Pakistan	Brahui	PAK-1	NR				12	18	7	5	-	0	0	-	0	4	2	3	-	-	-	7	2	0	0	1	-	0	-	-	-	-	-	-	-	-	-	0	0	0	0	24.0132	0.999449	Y	Y
168	Selinski et al.,	2013		NR	PAK-2	NR			Observational study	331	8	8	110	-	0	-	-	0	10	179	8	0	-	0	125	0	0	-	18	0	0	-	-	-	-	-	-	-	-	-	-	-	-	-	450.291	0.999354	Y	Y
297	Abu Zahra et al.,	2020	Saudi Arabia	Al-Ahsa	SAU-1	NR			Population descriptive study	96	7	7	4	2	2	-	-	-	44	22	-	-	2	4	4	-	48	-	-	-	2	-	4	24	2	2	14	2	2	4	2	2	-	-	192.011	0.989529	Y	Y
301	Sukru-Aynacioglu et al.,	1997		Turkish from Gaziantep	TUR-3	NR			Population descriptive study	187 / 116	7	7	140	-	1	-	-	-	8	216	29	-	-	-	185	-	-	-	27	-	-	-	-	-	-	-	-	-	-	-	-	-	-	-	606.37	0.999389	Y	Y
302	Al-Ahmad et al.,	2017	United Arab Emirates	Emirati	ARE-1	NR			Population descriptive study	576	7	7	154	-	-	-	-	-	45	347	11	10	-	-	143	4	2	-	316	25	89	-	-	6	-	-	-	-	-	-	-	-	-	-	1152.41	0.999743	Y	Y
303	Woolhouse et al.,	1997		Eastern region of Abu Dhabi	ARE-2	NR			Population descriptive study	0 / 106	7	7	39	-	-	-	-	-	-	112	4	-	-	-	44	-	-	-	9	1	-	-	-	-	-	-	-	-	-	-	-	-	-	-	209.103	0.999528	Y	Y
													645.872	8.624	4	2	5	2.584	123.536	1273.85	84.08	21.072	12.064	4	816.96	16	63	8	404	26	92	1.36	4	30	2	2	14	2	2	4	2	2	1	1	3688.71
													1	2	3	4	5	6	7	8	9	10	11	12	13	14	15	16	17	18	19	20	21	22	23	24	25	26	27	28	29	30	31	32	1844.35

## Sheet: Hoja3
S1 Table									Haplotypes
									FAST																													UNKNOWN
	Study	Year	Country	Ethnicity / Region	Achronyms		Continental Region	Subregions	*4	*11A	*12A	*12B	*12C	*13A	*5A	*5B	*5C	*5D	*5E	*5G	*5J	*6A	*6B	*6C	*6D	*6E	*7A	*7B	*10	*14	*14A	*14B	*14C	*14D	*14E	*14F	*14G	*5K	*5M	*5R	*5U	*5V	*5AB	*5TA	*5TB	*5ZA	*6F	*6G	*6H
					This study	Original study
56	Ribouh-Arras et al.,	2019	Algeria	Constantine and Tizi-Ouzzou cities	DZA	DZA	AFRICA	Northern	33	-	-	-	-	-	-	-	-	-	-	-	-	-	-	-	-	-	-	-	-	66	-	-	-	-	-	-	-	-	-	-	-	-	-	-	-	-	-	-	-
57	El Desoky et al.,	2005	Egypt	Assiut	EGY-1	NR			-	-	-	-	-	-	-	-	-	-	-	-	-	-	-	-	-	-	-	-	-	-	-	-	-	-	-	-	-	-	-	-	-	-	-	-	-	-	-	-	-
58	Hamdy et al.,	2003		Cairo and other surrounding Cities	EGY-2	NR			-	-	-	-	-	-	-	-	-	-	-	-	-	-	-	-	-	-	-	-	-	-	-	-	-	-	-	-	-	-	-	-	-	-	-	-	-	-	-	-	-
59	Kamel et al.,	2015		Cairo	EGY-3	NR			-	-	-	-	-	-	-	-	-	-	-	-	-	-	-	-	-	-	-	-	-	-	-	-	-	-	-	-	-	-	-	-	-	-	-	-	-	-	-	-	-
60	Luca et al.,	2008		Egyptians	EGY-4	EGY			9	0	1	0	0	-	1	36	1	0	-	-	-	20	0	0	-	-	0	1	-	-	-	-	-	-	-	-	-	-	-	-	-	-	-	-	-	-	-	-	-
61	Guaoua et al.,	2014	Morocco	Moroccan different Regions	MAR-1	NR			55	-	-	-	-	-	-	-	-	-	-	-	-	-	-	-	-	-	-	-	-	12	-	-	-	-	-	-	-	-	-	-	-	-	-	-	-	-	-	-	-
62	Patin et al.,	2006		Moroccan	MAR-2	NR			13	-	4	0	0	-	0	45	0	-	-	-	-	22	0	-	-	-	-	3	-	-	0	0	-	-	-	-	-	0	0	-	-	-	-	-	-	-	-	-	-
45	Al-Yahyaee et al.,	2007	Sudan	Northern Sudanese	SDN-1	NR			21.9964	-	19.9898	0.9906	-	-	0.9906	114.986	3.9878	-	-	-	-	71.9836	0.9906	-	-	-	-	7.9756	-	-	5.9944	1.9812	-	-	-	-	-	-	-	-	-	-	-	-	-	-	-	-	-
46	Bayoumi et al.,	1997		Sudanese	SDN-2	NR			-	-	-	-	-	-	-	-	-	-	-	-	-	-	-	-	-	-	-	-	-	-	-	-	-	-	-	-	-	-	-	-	-	-	-	-	-	-	-	-	-
47	Mortensen et al.,	2011		Dinka	SND-3	NR			2	-	2	0	-	0	0	10	0	-	-	-	-	8	0	0	-	-	0	0	-	-	-	1	-	-	-	-	-	-	-	-	-	-	-	-	-	-	-	0	0
63	Khlifi et al.,	2014	Tunisia	general Tunisian population	TUN-1	NR			-	-	-	-	-	-	-	-	-	-	-	-	-	-	-	-	-	-	-	-	-	-	-	-	-	-	-	-	-	-	-	-	-	-	-	-	-	-	-	-	-
64	Ouerhani et al.,	2011		Tunisia different geographic origins	TUN-2	NR			-	-	-	-	-	-	-	-	-	-	-	-	-	-	-	-	-	-	-	-	-	-	-	-	-	-	-	-	-	-	-	-	-	-	-	-	-	-	-	-	-
2	Podgorna et al.,	2015	Burkina Faso	Fulani Banfora	BFA-1	FBAN		Western	2	-	6	0	-	11	0	39	3	0	-	-	-	32	0	0	-	-	-	0	-	-	2	3	-	0	0	-	0	-	0	-	-	-	-	0	-	-	0	0	0
3	Podgorna et al.,	2015		Fulani Tindangou	BFA-2	FTIN			4	-	5	0	-	10	1	46	4	0	-	-	-	17	0	0	-	-	-	1	-	-	4	5	-	0	0	-	0	-	0	-	-	-	-	0	-	-	1	0	0
16	Valente et al.,	2015	Equatorial Guinea	Equatoguinean	GNQ	EQG			-	-	-	-	-	-	-	-	-	-	-	-	-	-	-	-	-	-	-	-	-	-	-	-	-	-	-	-	-	-	-	-	-	-	-	-	-	-	-	-	-
26	Delomenie et al.,	1996	Mali	Dogon caste	MLI-1	NR			3	-	6	0	-	-	1	10	1	-	-	-	-	3	1	-	-	-	0	0	-	-	0	2	-	-	-	-	-	-	-	-	-	-	-	-	-	-	-	-	-
27	Delomenie et al.,	1996		Dogon non-caste	MLI-2	NR			13	-	7	1	-	-	0	22	8	-	-	-	-	32	5	-	-	-	2	1	-	-	2	3	-	-	-	-	-	-	-	-	-	-	-	-	-	-	-	-	-
31	Luca et al.,	2008	Nigeria	Dendi	NGA-1	WAF			0	0	1	1	0	-	0	5	1	1	-	1	0	6	2	1	-	-	0	0	-	-	-	-	-	-	-	-	-	-	-	-	-	-	-	-	-	-	-	-	-
32	Matimba et al.,	2009		Hausa	NGA-2	NR			-	-	-	-	-	-	-	-	-	-	-	-	-	-	-	-	-	-	-	-	-	-	-	-	-	-	-	-	-	-	-	-	-	-	-	-	-	-	-	-	-
33	Matimba et al.,	2009		Ibo	NGA-3	NR			-	-	-	-	-	-	-	-	-	-	-	-	-	-	-	-	-	-	-	-	-	-	-	-	-	-	-	-	-	-	-	-	-	-	-	-	-	-	-	-	-
34	Matimba et al.,	2009		Yoruba	NGA-4	NR			-	-	-	-	-	-	-	-	-	-	-	-	-	-	-	-	-	-	-	-	-	-	-	-	-	-	-	-	-	-	-	-	-	-	-	-	-	-	-	-	-
35	Mortensen et al.,	2011			NGA-5	NR			2	-	5	0	-	5	2	0	0	-	-	-	-	3	0	1	-	-	0	0	-	-	0	2	0	0	0	0	0	-	-	-	-	-	-	-	-	-	-	0	-
36	Podgorna et al.,	2015		Fulani Ander	NGA-6	FADE			6	0	0	0	-	8	0	44	6	0	-	-	-	20	0	0	-	-	-	0	-	-	7	3	-	0	0	0	0	-	0	-	-	-	-	0	-	-	0	0	0
38	Sabbagh et al.,	2008	Senegal	Mandenka (Niokolo)	SEN	NR			18.0032	-	25.0066	-	-	-	1.9982	64.02	3.007	-	-	-	-	25.0066	-	-	-	-	-	13	-	-	17	3	-	-	-	-	-	-	1	-	-	-	-	-	-	-	-	-	-
1	Valente et al.,	2015	Angola	Angolian	AGO	ANG		Central	-	-	-	-	-	-	-	-	-	-	-	-	-	-	-	-	-	-	-	-	-	-	-	-	-	-	-	-	-	-	-	-	-	-	-	-	-	-	-	-	-
4	Mortensen et al.,	2011	Cameroon	Baka Pygmy	CMR-1	NR			1	-	2	0	-	4	0	2	2	-	-	-	-	2	0	0	-	-	0	0	-	-	-	0	-	-	-	-	-	-	-	-	-	-	-	-	-	-	-	1	0
5	Patin et al.,	2006			CMR-2	NR			6	-	17	5	-	-	0	13	5	-	-	-	-	8	0	-	-	-	-	0	-	-	0	2	-	-	-	-	-	0	0	-	-	-	-	-	-	-	-	-	-
6	Mortensen et al.,	2011		Bakola Pygmy	CMR-3	NR			1	-	11	0	-	0	0	0	0	-	-	-	-	0	0	0	-	-	0	0	-	-	-	0	-	-	-	-	-	-	-	-	-	-	-	-	-	-	-	2	0
7	Patin et al.,	2006			CMR-4	NR			13	-	34	6	-	-	0	4	0	-	-	-	-	11	0	-	-	-	-	0	-	-	0	4	-	-	-	-	-	0	0	-	-	-	-	-	-	-	-	-	-
8	Mortensen et al.,	2011		Fulani	CMR-5	NR			0	-	1	-	-	2	0	13	0	-	-	-	-	9	0	0	-	-	0	0	-	-	-	1	-	-	-	-	-	-	-	-	-	-	-	-	-	-	-	0	0
9	Mortensen et al.,	2011		Kanuri	CMR-6	NR			6	-	5	0	-	1	0	5	0	-	-	-	-	3	0	1	-	-	-	-	-	-	-	3	-	-	-	-	-	-	-	-	-	-	-	-	-	-	-	0	0
10	Mortensen et al.,	2011		Lemande	CMR-7	NR			2	-	2	0	-	3	1	8	1	-	-	-	-	3	0	0	-	-	-	-	-	-	-	4	-	-	-	-	-	-	-	-	-	-	-	-	-	-	-	0	1
11	Mortensen et al.,	2011		Mada	CMR-8	NR			2	-	0	0	-	0	0	13	1	-	-	-	-	6	0	1	-	-	-	1	-	-	-	2	-	-	-	-	-	-	-	-	-	-	-	-	-	-	-	0	0
12	Mortensen et al.,	2011	Central Africa Republic	Biaka Pygmy	CAF	NR			3	-	14	1	-	2	0	4	0	-	-	-	-	1	0	0	-	-	-	-	-	-	-	1	-	-	-	-	-	-	-	-	-	-	-	-	-	-	-	0	0
13	Podgorna et al.,	2015	Chad	Daza	TCD-1	DAZ			7	-	11	0	-	2	0	28	1	0	-	-	-	24	0	0	-	-	-	2	-	-	1	1	-	0	0	-	0	-	0	-	-	-	-	0	-	-	0	0	0
14	Podgorna et al.,	2015		Fulani Bongor	TCD-2	FBON			8	-	4	0	-	7	1	48	2	0	-	-	-	23	0	1	-	-	-	2	-	-	0	2	-	0	0	-	0	-	0	-	-	-	-	0	-	-	0	0	0
15	Podgorna et al.,	2015		Kanembou	TCD-3	KANE			3	-	6	0	-	2	3	41	3	0	-	-	-	25	0	0	-	-	-	2	-	-	0	5	-	0	0	-	0	-	0	-	-	0	-	0	-	-	0	0	0
21	Patin et al.,	2006	Gabon	Ateke Bantu	GAB-1	NR			9	-	10	2	-	-	1	37	3	-	-	-	-	16	0	-	-	-	-	2	-	-	3	10	-	-	-	-	-	0	1	-	-	-	-	-	-	-	-	-	-
22	Delomenie et al.,	1996		Mbede / Merie / Myene / Fang	GAB-2	NR			6	-	14	0	-	-	2	34	6	-	-	-	-	22	1	-	-	-	0	2	-	-	2	7	-	-	-	-	-	-	-	-	-	-	-	-	-	-	-	-	-
23	Valente et al.,	2015		Baka Pygmy	GAB-3	BPY			-	-	-	-	-	-	-	-	-	-	-	-	-	-	-	-	-	-	-	-	-	-	-	-	-	-	-	-	-	-	-	-	-	-	-	-	-	-	-	-	-
17	Aklillu et al.,	2018	Ethiopia	Ethiopians	ETH-1	NR		Eastern	18	-	-	-	-	-	-	-	-	-	-	-	-	-	-	-	-	-	-	-	-	3	-	-	-	-	-	-	-	-	-	-	-	-	-	-	-	-	-	-	-
18	Luca et al.,	2008		Amhara	ETH-2	AMH			2	0	1	0	0	-	0	16	0	0	-	1	0	8	0	0	-	-	0	1	-	-	-	-	-	-	-	-	-	-	-	-	-	-	-	-	-	-	-	-	-
19	Luca et al.,	2008		Oromo	ETH-3	ORO			2	0	2	0	0	-	1	8	1	0	-	0	0	5	0	0	-	-	0	4	-	-	-	-	-	-	-	-	-	-	-	-	-	-	-	-	-	-	-	-	-
20	Tekola-Ayele et al.,	2015		Wolaita	ETH-4	NR			-	-	-	-	-	-	-	-	-	-	-	-	-	-	-	-	-	-	-	-	-	-	-	-	-	-	-	-	-	-	-	-	-	-	-	-	-	-	-	-	-
24	Matimba et al.,	2009	Kenya and Tanzania	Luo	KEN / TZA-1	NR			-	-	-	-	-	-	-	-	-	-	-	-	-	-	-	-	-	-	-	-	-	-	-	-	-	-	-	-	-	-	-	-	-	-	-	-	-	-	-	-	-
25	Matimba et al.,	2009		Maasai	KEN / TZA-2	NR			-	-	-	-	-	-	-	-	-	-	-	-	-	-	-	-	-	-	-	-	-	-	-	-	-	-	-	-	-	-	-	-	-	-	-	-	-	-	-	-	-
28	Valente et al.,	2015	Mozambique	Mozambiquean	MOZ	MOZ			-	-	-	-	-	-	-	-	-	-	-	-	-	-	-	-	-	-	-	-	-	-	-	-	-	-	-	-	-	-	-	-	-	-	-	-	-	-	-	-	-
37	Valente et al.,	2015	Uganda	Karamoja Region	UGA	UGN			-	-	-	-	-	-	-	-	-	-	-	-	-	-	-	-	-	-	-	-	-	-	-	-	-	-	-	-	-	-	-	-	-	-	-	-	-	-	-	-	-
39	Bayoumi et al.,	1997	Somalia	Somali	SOM-1	NR			-	-	-	-	-	-	-	-	-	-	-	-	-	-	-	-	-	-	-	-	-	-	-	-	-	-	-	-	-	-	-	-	-	-	-	-	-	-	-	-	-
40	Patin et al.,	2006			SOM-2	NR			3	-	7	0	0	-	0	19	0	-	-	-	-	17	0	-	-	-	-	1	-	-	1	0	-	-	-	-	-	0	0	-	-	-	-	-	-	-	-	-	-
48	Dandara et al.,	2003	Tanzania	Tanzanian	TZA-1	NR			72	-	-	-	-	-	-	-	-	-	-	-	-	-	-	-	-	-	-	-	-	27	-	-	-	-	-	-	-	-	-	-	-	-	-	-	-	-	-	-	-
49	Mortensen et al.,	2011		Burunge	TZA-2	NR			2	-	1	0	-	0	0	9	1	-	-	-	-	10	0	0	-	-	0	5	-	-	-	1	-	-	-	-	-	-	-	-	-	-	-	-	-	-	-	0	0
50	Mortensen et al.,	2011		Hadza	TZA-3	NR			2	-	2	0	-	1	0	4	0	-	-	-	-	16	0	0	-	-	0	2	-	-	-	0	-	-	-	-	-	-	-	-	-	-	-	-	-	-	-	0	0
51	Mortensen et al.,	2011		Maasai	TZA-4	NR			1	-	3	0	-	0	1	8	1	-	-	-	-	9	0	1	-	-	0	0	-	-	-	2	-	-	-	-	-	-	-	-	-	-	-	-	-	-	-	0	0
52	Mortensen et al.,	2011		Sandawe	TZA-5	NR			4	-	5	0	-	1	0	8	1	-	-	-	-	13	0	0	-	-	0	1	-	-	-	0	-	-	-	-	-	-	-	-	-	-	-	-	-	-	-	0	1
53	Mortensen et al.,	2011		Turu	TZA-6	NR			4	-	1	0	-	3	1	10	1	-	-	-	-	4	0	0	-	-	0	2	-	-	-	1	-	-	-	-	-	-	-	-	-	-	-	-	-	-	-	0	0
54	Dandara et al.,	2003	Zimbabwe	Zimbabwean	ZWE-1	NR			94	-	-	-	-	-	-	-	-	-	-	-	-	-	-	-	-	-	-	-	-	45	-	-	-	-	-	-	-	-	-	-	-	-	-	-	-	-	-	-	-
55	Matimba et al.,	2009		San	ZWE-2	NR			-	-	-	-	-	-	-	-	-	-	-	-	-	-	-	-	-	-	-	-	-	-	-	-	-	-	-	-	-	-	-	-	-	-	-	-	-	-	-	-	-
29	Mortensen et al.,	2011	Namibia	San	NAM-1	NR		Southern	5	-	6	0	-	0	0	2	-	-	-	-	-	0	0	0	-	-	0	1	0	-	0	0	-	-	-	-	-	-	-	-	-	-	-	-	-	-	-	0	0
30	Valente et al.,	2015		Ju/'hoansi (Tsumkwe; North Eastern region)	NAM-2	KNA			-	-	-	-	-	-	-	-	-	-	-	-	-	-	-	-	-	-	-	-	-	-	-	-	-	-	-	-	-	-	-	-	-	-	-	-	-	-	-	-	-
41	Dandara et al.,	2003	South Africa	Venda	ZAF-1	NR			45	-	-	-	-	-	-	-	-	-	-	-	-	-	-	-	-	-	-	-	-	21	-	-	-	-	-	-	-	-	-	-	-	-	-	-	-	-	-	-	-
42	Loktionov et al.,	2002		Tswana (Black, North-West Province)	ZAF-2	NR			27	-	34	7	1	-	1	47	17	-	-	-	-	34	4	-	-	-	-	0	-	-	6	11	-	-	-	-	-	-	-	-	-	-	-	-	-	-	-	-	-
43	Matejcic et al.,	2015		Mixed ancestry (Western Cape)	ZAF-3	NR			-	-	-	-	-	-	-	-	-	-	-	-	-	-	-	-	-	-	-	-	-	-	-	-	-	-	-	-	-	-	-	-	-	-	-	-	-	-	-	-	-
44	Matejcic et al.,	2015		Xhosa speakers (Western Cape)	ZAF-4	NR			-	-	-	-	-	-	-	-	-	-	-	-	-	-	-	-	-	-	-	-	-	-	-	-	-	-	-	-	-	-	-	-	-	-	-	-	-	-	-	-	-
65	Anderson et al.,	2012	Canada	Canadian (Ontario)	CAN-1	NR	AMERICA	North	-	-	-	-	-	-	-	-	-	-	-	-	-	-	-	-	-	-	-	-	-	-	-	-	-	-	-	-	-	-	-	-	-	-	-	-	-	-	-	-	-
66	Fuselli et al.,	2007		Chipewyan	CAN-NAM-1	CHI			6	-	0	0	0	-	2	9	0	-	-	-	-	1	0	0	-	-	0	5	0	-	-	0	-	-	-	-	-	-	-	-	-	-	-	-	-	-	-	-	-
67	Fuselli et al.,	2007		Cree	CAN-NAM-2	CRE			13	-	0	0	0	-	1	6	0	-	-	-	-	3	0	0	-	-	0	4	0	-	-	-	-	-	-	-	-	-	-	-	-	-	-	-	-	-	-	-	-
68	Hegele et al.,	2000		Oji-Cree (Northern Ontario)	CAN-4-NAM-3	NR			-	-	-	-	-	-	-	-	-	-	-	-	-	-	-	-	-	-	-	-	-	-	-	-	-	-	-	-	-	-	-	-	-	-	-	-	-	-	-	-	-
69	Krajinovic et al.,	2000		Canadian (Quebec)	CAN-2	NR			151	-	2	-	-	-	14	257	6	-	-	-	-	145	-	-	-	-	-	7	-	-	-	-	-	-	-	-	-	-	-	-	-	-	-	-	-	-	-	-	-
70	Bisso-Machado et al.,	2016	Mexico	Mestizo	MEX-MES-1	NR			17	-	0	0	0	0	0	7	1	0	-	-	-	11	-	0	-	-	-	31	-	-	-	-	-	-	-	-	-	-	-	-	-	-	-	-	-	-	-	-	-
71	Hernandez-Gonzalez et al.,	2018		San Luis Potosi	MEX-MES-2	MEX-MES-2			81	-	-	-	-	-	-	119	-	-	-	-	-	72	32	-	-	-	30	27	-	-	-	-	-	-	-	-	-	-	-	-	-	-	-	-	-	-	-	-	-
72	Hernandez-Verdin et al.,	2019			MEX-MES-3	MEX-MES-3			15	-	7	-	-	3	3	39	2	-	-	-	-	27	0	1	-	-	0	19	-	-	0	-	-	-	-	-	-	-	-	-	-	1	-	-	-	-	-	-	-
73	Taja-Chayeb et al.,	2012		Central region	MEX-MES-4	MEX-MES-4			71.604	0	11.232	0	0	1.872	0	67.86	5.148	0	0	-	-	40.716	0	0	-	-	1.872	30.888	-	-	0	0.936	-	-	-	-	-	-	0	-	-	-	-	-	-	-	-	-	-
74	Fuselli et al.,	2007		Maya	MEX-NAM-1	MAY			13	-	0	0	0	-	0	11	0	-	-	-	-	3	0	0	-	-	0	4	0	-	-	-	-	-	-	-	-	-	-	-	-	-	-	-	-	-	-	-	-
75	Fuselli et al.,	2007		Pima	MEX-NAM-2	PIM			13	-	3	0	0	-	2	9	0	-	-	-	-	0	0	0	-	-	0	4	0	-	-	-	-	-	-	-	-	-	-	-	-	-	-	-	-	-	-	-	-
76	Mortensen et al.,	2011			MEX-NAM-3	NR			9	-	3	0	-	1	0	9	0	-	-	-	-	0	0	0	-	-	0	0	-	-	-	-	-	-	-	-	-	-	-	-	-	-	-	-	-	-	-	0	0
77	Bisso-Machado et al.,	2016		Totonaca	MEX-NAM-4	NR			4	-	0	0	0	0	0	4	1	0	-	-	-	0	-	0	-	-	-	7	-	-	-	-	-	-	-	-	-	-	-	-	-	-	-	-	-	-	-	-	-
78	Hooker et al.,	2008	United States of America	African American	USA-AFR-1	NR			-	-	-	-	-	-	-	-	-	-	-	-	-	-	-	-	-	-	-	-	-	-	-	-	-	-	-	-	-	-	-	-	-	-	-	-	-	-	-	-	-
79	Lin et al.,	1993			USA-AFR-2	NR			-	-	-	-	-	-	-	-	-	-	-	-	-	-	-	-	-	-	-	-	-	-	-	-	-	-	-	-	-	-	-	-	-	-	-	-	-	-	-	-	-
80	Sharma et al.,	2010			USA-AFR-3	NR			-	-	-	-	-	-	-	-	-	-	-	-	-	-	-	-	-	-	-	-	-	-	-	-	-	-	-	-	-	-	-	-	-	-	-	-	-	-	-	-	-
81	Wang et al.,	2015			USA-AFR-4	NR			-	-	-	-	-	-	-	-	-	-	-	-	-	-	-	-	-	-	-	-	-	-	-	-	-	-	-	-	-	-	-	-	-	-	-	-	-	-	-	-	-
82	Le Marchand et al.,	2001		Asian Americans (Japan)	USA-JPN-1	NR			540	-	-	-	-	-	-	-	-	-	-	-	-	-	-	-	-	-	-	-	-	-	-	-	-	-	-	-	-	-	-	-	-	-	-	-	-	-	-	-	-
83	Sharma et al.,	2010		Asian Americans (Japan)	USA-JPN-2	NR			-	-	-	-	-	-	-	-	-	-	-	-	-	-	-	-	-	-	-	-	-	-	-	-	-	-	-	-	-	-	-	-	-	-	-	-	-	-	-	-	-
84	Lin et al.,	1993		Asian Americans (Korea)	USA-KOR	NR			-	-	-	-	-	-	-	-	-	-	-	-	-	-	-	-	-	-	-	-	-	-	-	-	-	-	-	-	-	-	-	-	-	-	-	-	-	-	-	-	-
85	Le Marchand et al.,	2001		Hawaiians (Native Oahu)	USA	NR			91	-	-	-	-	-	-	-	-	-	-	-	-	-	-	-	-	-	-	-	-	-	-	-	-	-	-	-	-	-	-	-	-	-	-	-	-	-	-	-	-
86	Baumgartner et al.,	2009		Hispanics	USA-HIS-1	NR			154	-	7	-	-	-	3	174	1	-	-	-	-	109	-	-	-	-	-	37	-	-	-	-	-	-	-	-	-	-	-	-	-	-	-	-	-	-	-	-	-
87	Lin et al.,	1993			USA-HIS-2	NR			-	-	-	-	-	-	-	-	-	-	-	-	-	-	-	-	-	-	-	-	-	-	-	-	-	-	-	-	-	-	-	-	-	-	-	-	-	-	-	-	-
88	Lin et al.,	1993			USA-HIS-3	NR			-	-	-	-	-	-	-	-	-	-	-	-	-	-	-	-	-	-	-	-	-	-	-	-	-	-	-	-	-	-	-	-	-	-	-	-	-	-	-	-	-
89	Sharma et al.,	2010			USA-HIS-4	NR			-	-	-	-	-	-	-	-	-	-	-	-	-	-	-	-	-	-	-	-	-	-	-	-	-	-	-	-	-	-	-	-	-	-	-	-	-	-	-	-	-
90	Lin et al.,	1993		Jewish	USA-JEW	NR			-	-	-	-	-	-	-	-	-	-	-	-	-	-	-	-	-	-	-	-	-	-	-	-	-	-	-	-	-	-	-	-	-	-	-	-	-	-	-	-	-
91	Lin et al.,	1993		Mixed ancestry	USA-MIX	NR			-	-	-	-	-	-	-	-	-	-	-	-	-	-	-	-	-	-	-	-	-	-	-	-	-	-	-	-	-	-	-	-	-	-	-	-	-	-	-	-	-
92	Baumgartner et al.,	2009		non-Hispanic White	USA-NHW-1	NR			220	-	10	-	-	1	22	381	20	-	-	-	-	302	-	-	-	-	-	24	-	-	-	-	-	-	-	-	-	-	-	-	-	-	-	-	-	-	-	-	-
93	Buch et al.,	2008			USA-NHW-2	NR			-	-	-	-	-	-	-	-	-	-	-	-	-	-	-	-	-	-	-	-	-	-	-	-	-	-	-	-	-	-	-	-	-	-	-	-	-	-	-	-	-
94	Deitz et al.,	2000			USA-NHW-4	NR			187	-	3	-	-	-	20	318	17	0	-	-	-	206	-	-	-	-	-	15	-	-	-	1	-	-	-	-	-	-	-	-	-	-	-	-	-	-	-	-	-
95	Gallicchio et al.,	2006			USA-NHW-5	NR			-	-	-	-	-	-	-	-	-	-	-	-	-	-	-	-	-	-	-	-	-	-	-	-	-	-	-	-	-	-	-	-	-	-	-	-	-	-	-	-	-
96	Gross et al.,	1999			USA-NHW-6	NR			103	-	10	-	-	-	30	165	-	-	-	-	-	111	8	-	-	-	4	11	-	-	-	-	-	-	-	-	-	-	-	-	-	-	-	-	-	-	-	-	-
97	Hein et al.,	2002			USA-NHW-7	NR			53	-	2	0	0	-	5	90	2	0	0	-	-	72	0	0	0	0	0	3	-	-	0	0	0	0	0	0	0	-	-	-	-	-	-	-	-	-	-	-	-
98	Jiao et al.,	2007			USA-NHW-8	NR			269	-	2	-	-	4	28	504	9	-	-	-	-	322	1	2	-	-	-	22	-	-	-	-	-	-	-	-	-	-	-	-	-	-	-	-	-	-	-	-	-
99	Le Marchand et al.,	2001			USA-NHW-9	NR			93	-	-	-	-	-	-	-	-	-	-	-	-	-	-	-	-	-	-	-	-	-	-	-	-	-	-	-	-	-	-	-	-	-	-	-	-	-	-	-	-
100	Lin et al.,	1993			USA-NHW-10	NR			-	-	-	-	-	-	-	-	-	-	-	-	-	-	-	-	-	-	-	-	-	-	-	-	-	-	-	-	-	-	-	-	-	-	-	-	-	-	-	-	-
101	Mahid et al.,	2007			USA-NHW-11	NR			107	-	3	-	-	-	6	170	10	-	-	-	-	135	-	-	-	-	-	10	-	-	-	-	-	-	-	-	-	-	-	-	-	-	-	-	-	-	-	-	-
102	Sharma et al.,	2010			USA-NHW-12	NR			-	-	-	-	-	-	-	-	-	-	-	-	-	-	-	-	-	-	-	-	-	-	-	-	-	-	-	-	-	-	-	-	-	-	-	-	-	-	-	-	-
103	Shin et al.,	2008			USA-NHW-13	NR			-	-	-	-	-	-	-	-	-	-	-	-	-	-	-	-	-	-	-	-	-	-	-	-	-	-	-	-	-	-	-	-	-	-	-	-	-	-	-	-	-
106	Martinez et al.,	1998	Nicaragua	Leon	NIC	NR		Central	111	-	5	-	2	-	6	84	4	-	-	-	-	44	-	-	-	-	-	-	-	-	-	-	-	-	-	-	-	-	-	-	-	-	-	-	-	-	-	-	-
104	Jorge-Nebert et al.,	2002	Panama	Embera	PAN-NAM-1	NR			165.92	-	0	0	-	-	0	25.024	1.904	0	-	-	-	10.064	0	-	-	-	0	62.016	-	-	-	-	-	-	-	-	-	-	-	-	-	-	-	-	-	-	-	-	-
105	Jorge-Nebert et al.,	2002		Ngawbe	PAN-NAM-2	NR			152.04	-	0	0	-	-	1.05	3.99	0	0	-	-	-	0	0	-	-	-	0	48.93	-	-	-	-	-	-	-	-	-	-	-	-	-	-	-	-	-	-	-	-	-
107	Bailliet et al.,	2007	Argentina and Paraguay	Ayoreo	ARG / PRY-NAM-1	NR		South	15	-	-	-	-	-	-	-	-	-	-	-	-	-	-	-	-	-	-	-	-	-	-	-	-	-	-	-	-	-	-	-	-	-	-	-	-	-	-	-	-
108	Bailliet et al.,	2007		Chorote	ARG / PRY-NAM-2	NR			6	-	-	-	-	-	-	-	-	-	-	-	-	-	-	-	-	-	-	-	-	-	-	-	-	-	-	-	-	-	-	-	-	-	-	-	-	-	-	-	-
109	Bailliet et al.,	2007		Jujuy	ARG / PRY-NAM-3	NR			16	-	-	-	-	-	-	-	-	-	-	-	-	-	-	-	-	-	-	-	-	-	-	-	-	-	-	-	-	-	-	-	-	-	-	-	-	-	-	-	-
110	Bailliet et al.,	2007		Lengua	ARG / PRY-NAM-4	NR			15	-	-	-	-	-	-	-	-	-	-	-	-	-	-	-	-	-	-	-	-	-	-	-	-	-	-	-	-	-	-	-	-	-	-	-	-	-	-	-	-
111	Bailliet et al.,	2007		Mapuche	ARG / PRY-NAM-5	NR			3	-	-	-	-	-	-	-	-	-	-	-	-	-	-	-	-	-	-	-	-	-	-	-	-	-	-	-	-	-	-	-	-	-	-	-	-	-	-	-	-
112	Bailliet et al.,	2007		Tehuelche	ARG / PRY-NAM-6	NR			4	-	-	-	-	-	-	-	-	-	-	-	-	-	-	-	-	-	-	-	-	-	-	-	-	-	-	-	-	-	-	-	-	-	-	-	-	-	-	-	-
113	Bailliet et al.,	2007		Toba	ARG / PRY-NAM-7	NR			6	-	-	-	-	-	-	-	-	-	-	-	-	-	-	-	-	-	-	-	-	-	-	-	-	-	-	-	-	-	-	-	-	-	-	-	-	-	-	-	-
114	Bailliet et al.,	2007		Wichi	ARG / PRY-NAM-8	NR			24	-	-	-	-	-	-	-	-	-	-	-	-	-	-	-	-	-	-	-	-	-	-	-	-	-	-	-	-	-	-	-	-	-	-	-	-	-	-	-	-
115	Suarez-Kurtz et al.,	2012	Brazil	Afro Brazilian (North Region)	BRA-AFR-1	NR			-	-	-	-	-	-	-	-	-	-	-	-	-	-	-	-	-	-	-	-	-	-	-	-	-	-	-	-	-	-	-	-	-	-	-	-	-	-	-	-	-
116	Talbot et al.,	2010		Afro Brazilian (Ilheus, Bahia)	BRA-AFR-2	NR			33	-	-	-	1	-	-	-	6	-	-	-	-	-	-	-	-	0	-	-	-	-	-	-	-	-	-	-	-	-	-	-	-	-	-	-	-	-	-	-	-
117	Suarez-Kurtz et al.,	2012		Brown Brazilian (North Region)	BRA-BWN	NR			-	-	-	-	-	-	-	-	-	-	-	-	-	-	-	-	-	-	-	-	-	-	-	-	-	-	-	-	-	-	-	-	-	-	-	-	-	-	-	-	-
118	Barbieri et al.,	2012		Mixed	BRA-MIX-1	NR			-	-	-	-	-	-	-	-	-	-	-	-	-	-	-	-	-	-	-	-	-	-	-	-	-	-	-	-	-	-	-	-	-	-	-	-	-	-	-	-	-
119	Rodriguez-Marques et al.,	2014		Mixed (Ilheus and Itabuna, Bahia)	BRA-MIX-2	NR			-	-	-	-	-	-	-	-	-	-	-	-	-	-	-	-	-	-	-	-	-	-	-	-	-	-	-	-	-	-	-	-	-	-	-	-	-	-	-	-	-
120	Silveira et al.,	2012		Mixed (North Region)	BRA-MIX-3	NR			-	-	-	-	-	-	-	-	-	-	-	-	-	-	-	-	-	-	-	-	-	-	-	-	-	-	-	-	-	-	-	-	-	-	-	-	-	-	-	-	-
121	Wais-Zanrosso et al.,	2010			BRA-MIX-4	NR			41	18	-	-	-	9	-	-	-	-	-	-	-	-	-	-	-	-	-	-	-	11	-	-	-	-	-	-	-	-	-	-	-	-	-	-	-	-	-	-	-
122	Wais-Zanrosso et al.,	2012		Mixed (several geographic regions)	BRA-MIX-4	NR			95	12	95	25	20	10	63	24	23	17	8	-	0	85	20	8	-	4	31	27	-	-	5	8	2	4	3	2	-	13	-	-	-	-	-	-	-	-	2	-	-
123	Bisso-Machado et al.,	2016		Apalai, Arara, Gaviao, Jamamadi, Surui, Wai-wai, Xavante, Zoro (Amazonia/Brazilian Central Plateau)	BRA-NAM-1	NR			51	-	1	2	1	0	0	60	0	0	-	-	-	8	-	0	-	-	-	41	-	-	-	-	-	-	-	-	-	-	-	-	-	-	-	-	-	-	-	-	-
124	Suarez-Kurtz et al.,	2012		Guarani	BRA-NAM-2	NR			-	-	-	-	-	-	-	-	-	-	-	-	-	-	-	-	-	-	-	-	-	-	-	-	-	-	-	-	-	-	-	-	-	-	-	-	-	-	-	-	-
125	Fuselli et al.,	2007		Karitiana	BRA-NAM-3	KAR			14	-	0	0	0	-	0	6	0	-	-	-	-	0	0	0	-	-	0	9	0	-	-	0	-	-	-	-	-	-	-	-	-	-	-	-	-	-	-	-	-
126	Mortensen et al.,	2011			BRA-NAM-4	NR			10	-	1	1	-	1	1	8	0	-	-	-	-	0	0	0	-	-	0	0	-	-	-	-	-	-	-	-	-	-	-	-	-	-	-	-	-	-	-	0	0
127	Fuselli et al.,	2007		Surui	BRA-NAM-5	SUR			10	-	0	0	0	-	1	9	0	-	-	-	-	0	0	0	-	-	0	10	0	-	-	0	-	-	-	-	-	-	-	-	-	-	-	-	-	-	-	-	-
128	Talbot et al.,	2010		Tupinamba (Ilheus)	BRA-NAM-6	NR			6	-	-	-	0	-	-	-	3	-	-	-	-	-	-	-	-	3	-	-	-	-	-	-	-	-	-	-	-	-	-	-	-	-	-	-	-	-	-	-	-
129	Fuselli et al.,	2007		Xavante	BRA-NAM-7	XAV			4	1	0	0	0	-	0	4	0	-	-	-	-	0	0	0	-	-	0	0	0	-	-	0	-	-	-	-	-	-	-	-	-	-	-	-	-	-	-	-	-
130	Rodriguez-Fernandez et al.,	2013		North Region	BRA-NOR	NR			57	-	-	-	-	-	-	-	-	-	-	-	-	-	-	-	-	-	-	-	-	-	-	-	-	-	-	-	-	-	-	-	-	-	-	-	-	-	-	-	-
131	Suarez-Kurtz et al.,	2012		White Brazilian	BRA-WHI-1	NR			-	-	-	-	-	-	-	-	-	-	-	-	-	-	-	-	-	-	-	-	-	-	-	-	-	-	-	-	-	-	-	-	-	-	-	-	-	-	-	-	-
132	Talbot et al.,	2010		White Brazilian (Ilheus, Bahia)	BRA-WHI-2	NR			9	-	-	-	-	-	-	-	4	-	-	-	-	-	-	-	-	0	-	-	-	-	-	-	-	-	-	-	-	-	-	-	-	-	-	-	-	-	-	-	-
133	Arias et al.,	1993	Colombia / Panama	Embera	COL / PAN-NAM-1	NR			-	-	-	-	-	-	-	-	-	-	-	-	-	-	-	-	-	-	-	-	-	-	-	-	-	-	-	-	-	-	-	-	-	-	-	-	-	-	-	-	-
134	Arias et al.,	1993		Ngawbe	COL / PAN-NAM-2	NR			-	-	-	-	-	-	-	-	-	-	-	-	-	-	-	-	-	-	-	-	-	-	-	-	-	-	-	-	-	-	-	-	-	-	-	-	-	-	-	-	-
135	Arias et al.,	2014	Colombia	Chimila	COL-NAM-1	NR			48	-	-	-	-	-	-	-	-	-	-	-	-	-	-	-	-	-	-	-	-	-	-	-	-	-	-	-	-	-	-	-	-	-	-	-	-	-	-	-	-
136	Fuselli et al.,	2007		Coyaima	COL-NAM-2	COY			5	-	0	0	0	-	1	7	0	-	-	-	-	5	0	0	-	-	0	5	0	-	-	1	-	-	-	-	-	-	-	-	-	-	-	-	-	-	-	-	-
137	Fuselli et al.,	2007		Piapoco and Curripaco	COL-NAM-3	P&C			1	-	1	0	0	-	0	5	0	-	-	-	-	0	0	0	-	-	0	13	0	-	-	0	-	-	-	-	-	-	-	-	-	-	-	-	-	-	-	-	-
138	Arias et al.,	2014		Wayuu	COL-NAM-4	MR			111	-	-	-	-	-	-	-	-	-	-	-	-	-	-	-	-	-	-	-	-	-	-	-	-	-	-	-	-	-	-	-	-	-	-	-	-	-	-	-	-
139	Arias et al.,	2014		Wiwa	COL-NAM-5	NR			44	-	-	-	-	-	-	-	-	-	-	-	-	-	-	-	-	-	-	-	-	-	-	-	-	-	-	-	-	-	-	-	-	-	-	-	-	-	-	-	-
140	Fuselli et al.,	2007	Ecuador	Cayapa	ECU-NAM	CAY			18	-	0	0	0	-	-	4	-	-	-	-	-	-	-	-	-	-	-	6	-	-	-	-	-	-	-	-	-	-	-	-	-	-	-	-	-	-	-	-	-
141	Salazar-Granara et al.,	2016	Peru	Amazonas	PER-1	PER-1			-	-	-	-	-	-	-	-	-	-	-	-	-	-	-	-	-	-	-	-	-	-	-	-	-	-	-	-	-	-	-	-	-	-	-	-	-	-	-	-	-
142	Salazar-Granara et al.,	2016		Apurimac	PER-2	PER-2			-	-	-	-	-	-	-	-	-	-	-	-	-	-	-	-	-	-	-	-	-	-	-	-	-	-	-	-	-	-	-	-	-	-	-	-	-	-	-	-	-
143	Salazar-Granara et al.,	2016		Lambayeque	PER-3	PER-3			-	-	-	-	-	-	-	-	-	-	-	-	-	-	-	-	-	-	-	-	-	-	-	-	-	-	-	-	-	-	-	-	-	-	-	-	-	-	-	-	-
144	Fuselli et al.,	2007		Lima	PER-4	NR			26	-	0	0	0	-	0	11	0	-	-	-	-	5	0	0	-	-	-	17	0	-	-	-	-	-	-	-	-	-	-	-	-	-	-	-	-	-	-	-	-
145	Salazar-Granara et al.,	2016			PER-5	PER-5			-	-	-	-	-	-	-	-	-	-	-	-	-	-	-	-	-	-	-	-	-	-	-	-	-	-	-	-	-	-	-	-	-	-	-	-	-	-	-	-	-
146	Fuselli et al.,	2007		Lima (extended)	PER-6	NR			71	-	2	0	0	-	0	38	1	-	-	-	-	17	2	0	-	-	-	53	0	-	-	-	-	-	-	-	-	-	-	-	-	-	-	-	-	-	-	-	-
147	Salazar-Granara et al.,	2016		Loreto	PER-7	PER-7			-	-	-	-	-	-	-	-	-	-	-	-	-	-	-	-	-	-	-	-	-	-	-	-	-	-	-	-	-	-	-	-	-	-	-	-	-	-	-	-	-
148	Salazar-Granara et al.,	2016		Puno	PER-8	PER-8			-	-	-	-	-	-	-	-	-	-	-	-	-	-	-	-	-	-	-	-	-	-	-	-	-	-	-	-	-	-	-	-	-	-	-	-	-	-	-	-	-
149	Fuselli et al.,	2007		San Martin	PER-9	SMA			14	-	0	0	0	-	1	1	0	-	-	-	-	0	0	0	-	-	-	5	0	-	-	-	-	-	-	-	-	-	-	-	-	-	-	-	-	-	-	-	-
150	Salazar-Granara et al.,	2016			PER-10	PER-10			-	-	-	-	-	-	-	-	-	-	-	-	-	-	-	-	-	-	-	-	-	-	-	-	-	-	-	-	-	-	-	-	-	-	-	-	-	-	-	-	-
151	Fuselli et al.,	2007		Tayacaja	PER-11	TAY			8	-	0	0	0	-	0	7	0	-	-	-	-	1	0	0	-	-	-	5	0	-	-	-	-	-	-	-	-	-	-	-	-	-	-	-	-	-	-	-	-
152	Bisso-Machado et al.,	2016	NR	Andean Natives and other communities with high Amerindian ancestry	LAT-AND	NR			48	-	1	1	2	6	1	33	0	2	-	-	-	21	-	2	-	-	-	17	-	-	-	-	-	-	-	-	-	-	-	-	-	-	-	-	-	-	-	-	-
153	Bisso-Machado et al.,	2016		Chaco speakers	NAM-CHA	NR			34	-	0	0	0	0	0	6	0	0	-	-	-	0	-	0	-	-	-	4	-	-	-	-	-	-	-	-	-	-	-	-	-	-	-	-	-	-	-	-	-
154	Bisso-Machado et al.,	2016		Guarani	NAM-SOU	NR			30	-	0	0	0	0	0	7	1	0	-	-	-	4	-	0	-	-	-	26	-	-	-	-	-	-	-	-	-	-	-	-	-	-	-	-	-	-	-	-	-
164	Magalon et al.,	2008	Kazakhstan	Kazakhs	KZA	KZ	ASIA	Central	20	-	0	-	-	-	0	12	1	-	-	-	-	7	-	-	-	-	-	12	-	-	-	-	-	-	-	-	-	-	-	-	-	-	-	-	-	-	-	-	-
165	Magalon et al.,	2008	Kirghizstan	Kirghizs from lowland	KGZ-1	KRA			45	-	-	-	-	-	-	11	-	-	-	-	-	24	-	-	-	-	-	14	-	-	-	-	-	-	-	-	-	-	-	-	-	-	-	-	-	-	-	-	-
166	Magalon et al.,	2008		Kirghizs from highland	KGZ-2	KRM			21	-	-	-	-	-	-	7	1	-	-	-	-	11	-	-	-	-	-	6	-	-	-	-	-	-	-	-	-	-	-	-	-	-	-	-	-	-	-	-	-
169	Magalon et al.,	2008	Uzbekistan	Tajiks from Agalic	UZB-1	TJA			15	-	-	-	-	-	1	17	4	-	-	-	-	25	-	-	-	-	-	2	-	-	-	-	-	-	-	-	-	-	-	-	-	-	-	-	-	-	-	-	-
170	Patin et al.,	2006		Turkmen	UZB-2	NR			31	-	1	0	-	-	0	23	3	-	-	-	-	30	0	0	-	-	-	12	-	-	0	0	-	-	-	-	-	0	0	-	-	-	-	-	-	-	-	-	-
171	Magalon et al.,	2008		Tajiks from Urgut	UZB-3	TJU			15	-	-	-	-	-	-	13	1	-	-	-	-	26	-	-	-	-	-	3	-	-	-	-	-	-	-	-	-	-	-	-	-	-	-	-	-	-	-	-	-
172	Magalon et al.,	2008		Uzbeks	UZB-4	UZ			26	-	-	-	-	-	1	9	1	-	-	-	-	19	-	-	-	-	-	6	-	-	-	-	-	-	-	-	-	-	-	-	-	-	-	-	-	-	-	-	-
173	Chen et al.,	2006	China	Central-South region	CHN-1	NR		East	177	2	-	-	3	-	0	11	2	-	-	-	-	78	14	-	-	-	9	70	-	-	-	-	-	-	-	-	-	-	-	-	-	-	-	-	-	-	-	-	-
174	Huang et al.,	2015		Han	CHN-HAN-1	NR			-	-	-	-	-	-	-	-	-	-	-	-	-	-	-	-	-	-	-	-	-	-	-	-	-	-	-	-	-	-	-	-	-	-	-	-	-	-	-	-	-
175	Lin et al.,	1993		Hong Kong	HKG	NR			-	-	-	-	-	-	-	-	-	-	-	-	-	-	-	-	-	-	-	-	-	-	-	-	-	-	-	-	-	-	-	-	-	-	-	-	-	-	-	-	-
176	Lu et al.,	2019		Han	CHN-HAN-2	NR			-	-	-	-	-	-	-	-	-	-	-	-	-	-	-	-	-	-	-	-	-	-	-	-	-	-	-	-	-	-	-	-	-	-	-	-	-	-	-	-	-
177	Luan et al.,	2017		Northern Han	CHN-HAN-3	NR			1190.72	-	-	-	-	-	-	48.8	-	-	-	-	-	374.784	-	-	-	-	-	322.08	-	-	-	-	-	-	-	-	-	-	-	-	-	-	-	-	-	-	-	-	-
178	Mortensen et al.,	2011		Han	CHN-HAN-4	NR			11	-	0	0	-	2	1	0	0	-	-	-	-	5	0	0	-	-	0	5	-	-	-	-	-	-	-	-	-	-	-	-	-	-	-	-	-	-	-	0	0
179	Patin et al.,	2006		Hunan and Zhejang regions	CHN-2	NR			46	-	0	0	-	-	0	6	0	-	-	-	-	22	0	0	-	-	-	13	-	-	0	0	-	-	-	-	-	0	0	-	-	-	-	-	-	-	-	-	-
180	Quan et al.,	2016		Shangai	CHN-3	NR			-	-	-	-	-	-	-	-	-	-	-	-	-	-	-	-	-	-	-	-	-	-	-	-	-	-	-	-	-	-	-	-	-	-	-	-	-	-	-	-	-
181	Shen et al.,	2013		Nanjing province	CHN-4	NR			-	-	-	-	-	-	-	-	-	-	-	-	-	-	-	-	-	-	-	-	-	-	-	-	-	-	-	-	-	-	-	-	-	-	-	-	-	-	-	-	-
182	Song et al.,	2013		Beijing	CHN-5	NR			-	-	-	-	-	-	-	-	-	-	-	-	-	-	-	-	-	-	-	-	-	-	-	-	-	-	-	-	-	-	-	-	-	-	-	-	-	-	-	-	-
183	Song et al.,	2009		Han from Henan Province	CHN-HAN-5	NR			251	-	3	0	-	-	7	10	-	-	-	-	-	87	1	-	-	-	63	-	-	-	-	-	-	-	-	-	-	-	-	-	-	-	-	-	-	-	-	-	-
184	Tian et al.,	2014		Han	CHN-HAN-6	NR			-	-	-	-	-	-	-	-	-	-	-	-	-	-	-	-	-	-	-	-	-	-	-	-	-	-	-	-	-	-	-	-	-	-	-	-	-	-	-	-	-
185	Wang et al.,	2012		Han	CHN-HAN-7	NR			-	-	-	-	-	-	-	-	-	-	-	-	-	-	-	-	-	-	-	-	-	-	-	-	-	-	-	-	-	-	-	-	-	-	-	-	-	-	-	-	-
186	Wang et al.,	2014		Zhenjiang	CHN-6	NR			-	-	-	-	-	-	-	-	-	-	-	-	-	-	-	-	-	-	-	-	-	-	-	-	-	-	-	-	-	-	-	-	-	-	-	-	-	-	-	-	-
187	Wang et al.,	2017		Shanxi Province	CHN-7	NR			-	-	-	-	-	-	-	-	-	-	-	-	-	-	-	-	-	-	-	-	-	-	-	-	-	-	-	-	-	-	-	-	-	-	-	-	-	-	-	-	-
188	Zhang et al.,	2005		Luoyang City	CHN-8	NR			-	-	-	-	-	-	-	-	-	-	-	-	-	-	-	-	-	-	-	-	-	-	-	-	-	-	-	-	-	-	-	-	-	-	-	-	-	-	-	-	-
189	Zhu et al.,	2013		Mainland Chinese	CHN-9	NR			-	-	-	-	-	-	-	-	-	-	-	-	-	-	-	-	-	-	-	-	-	-	-	-	-	-	-	-	-	-	-	-	-	-	-	-	-	-	-	-	-
190	Zou et al.,	2017		Han	CHN-HAN-10	NR			-	-	-	-	-	-	-	-	-	-	-	-	-	-	-	-	-	-	-	-	-	-	-	-	-	-	-	-	-	-	-	-	-	-	-	-	-	-	-	-	-
191	Cui et al.,	2013	Japan	Kitakyushu and Miyazaki Cities	JPN-1	NR			-	-	-	-	-	-	-	-	-	-	-	-	-	-	-	-	-	-	-	-	-	-	-	-	-	-	-	-	-	-	-	-	-	-	-	-	-	-	-	-	-
192	Hara et al.,	2017		Okayama and Kagawa Prefectures	JPN-2	NR			-	-	-	-	-	-	-	-	-	-	-	-	-	-	-	-	-	-	-	-	-	-	-	-	-	-	-	-	-	-	-	-	-	-	-	-	-	-	-	-	-
193	Kobayashi et al.,	2009		Nagano Prefecture	JPN-3	NR			-	-	-	-	-	-	-	-	-	-	-	-	-	-	-	-	-	-	-	-	-	-	-	-	-	-	-	-	-	-	-	-	-	-	-	-	-	-	-	-	-
194	Mortensen et al.,	2011		Japanese	JPN-4	NR			14	-	0	0	-	1	0	0	0	-	-	-	-	4	0	0	-	-	0	1	-	-	-	-	-	-	-	-	-	-	-	-	-	-	-	-	-	-	-	0	0
195	Osawa et al.,	2007		Akashi City	JPN-5	NR			-	-	-	-	-	-	-	-	-	-	-	-	-	-	-	-	-	-	-	-	-	-	-	-	-	-	-	-	-	-	-	-	-	-	-	-	-	-	-	-	-
196	Sekine et al.,	2001		Japanese	JPN-7	NR			49	-	7	-	-	-	-	1	-	-	-	-	-	25	2	-	-	-	1	10	-	-	-	-	-	-	-	-	-	-	-	-	-	-	-	-	-	-	-	-	-
197	Wang et al.,	2015		Japaneses from Fukuoka and Nagano	JPN-8	NR			-	-	-	-	-	-	-	-	-	-	-	-	-	-	-	-	-	-	-	-	-	-	-	-	-	-	-	-	-	-	-	-	-	-	-	-	-	-	-	-	-
198	Yoshimura et al.,	2003		Yokote, Akita Prefecture	JPN-9	NR			-	-	-	-	-	-	-	-	-	-	-	-	-	-	-	-	-	-	-	-	-	-	-	-	-	-	-	-	-	-	-	-	-	-	-	-	-	-	-	-	-
199	Yoshimura et al.,	2003		Ninohe, Iwate Prefecture	JPN-10	NR			-	-	-	-	-	-	-	-	-	-	-	-	-	-	-	-	-	-	-	-	-	-	-	-	-	-	-	-	-	-	-	-	-	-	-	-	-	-	-	-	-
200	Yoshimura et al.,	2003		Saku, Nagano Prefecture	JPN-11	NR			-	-	-	-	-	-	-	-	-	-	-	-	-	-	-	-	-	-	-	-	-	-	-	-	-	-	-	-	-	-	-	-	-	-	-	-	-	-	-	-	-
201	Yoshimura et al.,	2003		Ishikawa, Okinawa Prefecture	JPN-12	NR			-	-	-	-	-	-	-	-	-	-	-	-	-	-	-	-	-	-	-	-	-	-	-	-	-	-	-	-	-	-	-	-	-	-	-	-	-	-	-	-	-
202	Yoshimura et al.,	2003		Katsushita-kita, Tokyo	JPN-13	NR			-	-	-	-	-	-	-	-	-	-	-	-	-	-	-	-	-	-	-	-	-	-	-	-	-	-	-	-	-	-	-	-	-	-	-	-	-	-	-	-	-
203	Djordjevic et al.	2012	Korea	Koreans	KOR-1	NR			195	-	-	-	-	-	-	-	-	-	-	-	-	-	-	-	-	-	-	-	-	0	-	-	-	-	-	-	-	-	-	-	-	-	-	-	-	-	-	-	-
204	Kang et al.,	2009			KOR-2	NR			240.864	-	-	-	-	-	-	-	-	-	-	-	-	86.464	-	-	-	-	-	58.672	-	-	-	-	-	-	-	-	-	-	-	-	-	-	-	-	-	-	-	-	-
205	Lee et al.,	2003		Koreans from Seoul	KOR-3	NR			353	-	4	-	1	-	1	5	-	1	-	-	-	126	3	-	-	-	6	70	-	-	-	-	-	-	-	-	-	-	-	-	-	-	-	-	-	-	-	-	-
206	Zhang et al.,	2009		Koreans from Chungbuk	KOR-4	NR			606	-	1	-	-	4	-	18	-	-	-	-	-	199	-	1	-	-	-	112	1	-	-	-	-	-	-	-	-	-	-	-	-	-	-	-	-	-	-	-	-
207	Zhang et al.,	2014	Mongolia	Mongolian from inner Mongolia	MNG-1	NR			-	-	-	-	-	-	-	-	-	-	-	-	-	-	-	-	-	-	-	-	-	-	-	-	-	-	-	-	-	-	-	-	-	-	-	-	-	-	-	-	-
208	Zhang et al.,	2014		Han populations from inner Mongolia	MNG-2	NR			-	-	-	-	-	-	-	-	-	-	-	-	-	-	-	-	-	-	-	-	-	-	-	-	-	-	-	-	-	-	-	-	-	-	-	-	-	-	-	-	-
209	Luca et al.,	2008	Russian Federation	Chukchee	RUS-1	CHK			9	0	1	0	0	-	0	5	0	0	-	0	0	7	0	1	-	-	1	2	-	-	-	-	-	-	-	-	-	-	-	-	-	-	-	-	-	-	-	-	-
210	Bisso-Machado et al.,	2016		Eskimo, Siberia	RUS-2	NR			20	-	0	0	1	0	0	27	0	0	-	-	-	19	-	0	-	-	-	9	-	-	-	-	-	-	-	-	-	-	-	-	-	-	-	-	-	-	-	-	-
211	Luca et al.,	2008		Khanty-Mansi, West Siberia	RUS-3	K&M			4	3	1	0	1	-	0	8	2	0	-	0	0	3	0	0	-	-	0	5	-	-	-	-	-	-	-	-	-	-	-	-	-	-	-	-	-	-	-	-	-
212	Fuselli et al.,	2007		Yakut Siberians	RUS-4	YAK			9	-	0	0	0	-	1	10	0	-	-	-	-	11	0	0	-	-	0	8	3	-	-	0	-	-	-	-	-	-	-	-	-	-	-	-	-	-	-	-	-
213	Luca et al.,	2008		Yakuts	RUS-5	YKL			12	0	0	0	1	-	1	6	0	0	-	0	0	8	0	0	-	-	0	4	-	-	-	-	-	-	-	-	-	-	-	-	-	-	-	-	-	-	-	-	-
214	Mortensen et al.,	2011		Siberia, Yakut	RUS-6	NR			4	-	0	0	-	0	1	0	0	-	-	-	-	3	0	0	-	-	0	0	0	-	-	0	-	-	-	-	-	-	-	-	-	-	-	-	-	-	-	0	0
215	Fuselli et al.,	2007		Western Siberians	RUS-7	WSI			14	-	0	0	0	-	1	3	0	-	-	-	-	6	0	0	-	-	0	3	0	-	-	0	-	-	-	-	-	-	-	-	-	-	-	-	-	-	-	-	-
216	Hou et al.,	2011	Taiwan	Kaohsiung City	TWN-1	NR			193	-	-	-	-	-	0	11	-	-	-	-	-	-	83	-	-	-	-	-	-	-	-	-	-	-	-	-	-	-	-	-	-	-	-	-	-	-	-	-	-
217	Lin-Wu et al.,	2008		Ami	TWN-2	AM			30	-	-	-	-	-	-	-	-	-	-	-	-	-	-	-	-	-	-	-	-	-	-	-	-	-	-	-	-	-	-	-	-	-	-	-	-	-	-	-	-
218	Lin-Wu et al.,	2008		Atayal	TWN-3	AT			32	-	-	-	-	-	-	-	-	-	-	-	-	-	-	-	-	-	-	-	-	-	-	-	-	-	-	-	-	-	-	-	-	-	-	-	-	-	-	-	-
219	Lin-Wu et al.,	2008		Hakka	TWN-4	HK			48	-	-	-	-	-	-	-	-	-	-	-	-	-	-	-	-	-	-	-	-	-	-	-	-	-	-	-	-	-	-	-	-	-	-	-	-	-	-	-	-
220	Lin-Wu et al.,	2008		Minnan	TWN-5	MN			45	-	-	-	-	-	-	-	-	-	-	-	-	-	-	-	-	-	-	-	-	-	-	-	-	-	-	-	-	-	-	-	-	-	-	-	-	-	-	-	-
221	Yeh et al.,	2009		Northern Taiwan	TWN-6	NR			-	-	-	-	-	-	-	-	-	-	-	-	-	-	-	-	-	-	-	-	-	-	-	-	-	-	-	-	-	-	-	-	-	-	-	-	-	-	-	-	-
222	Lin-Wu et al.,	2008		Paiwan	TWN-7	PW			15	-	-	-	-	-	-	-	-	-	-	-	-	-	-	-	-	-	-	-	-	-	-	-	-	-	-	-	-	-	-	-	-	-	-	-	-	-	-	-	-
223	Lin-Wu et al.,	2008		Tsou	YWN-8	TS			43	-	-	-	-	-	-	-	-	-	-	-	-	-	-	-	-	-	-	-	-	-	-	-	-	-	-	-	-	-	-	-	-	-	-	-	-	-	-	-	-
224	Lin-Wu et al.,	2008		Yami	TWN-9	YM			36	-	-	-	-	-	-	-	-	-	-	-	-	-	-	-	-	-	-	-	-	-	-	-	-	-	-	-	-	-	-	-	-	-	-	-	-	-	-	-	-
155	Hosen et al.,	2015	Bangladesh	Bangladeshi	BGD	NR		South	-	-	-	-	-	-	-	-	-	-	-	-	-	-	-	-	-	-	-	-	-	-	-	-	-	-	-	-	-	-	-	-	-	-	-	-	-	-	-	-	-
156	Anitha and Banerjee et al.,	2003	India	Dravidian linguistic affiliation and Hindu social category	IND-1	NR			42	-	-	2	5	-	5	59	13	2	10	-	-	90	27	5	-	-	30	44	-	-	-	-	-	-	-	-	-	-	-	-	-	-	-	-	-	-	-	-	-
157	Balaji et al.,	2012		South India	IND-2	NR			-	-	-	-	-	-	-	-	-	-	-	-	-	-	-	-	-	-	-	-	-	-	-	-	-	-	-	-	-	-	-	-	-	-	-	-	-	-	-	-	-
158	Batra et al.,	2006		New Delhi	IND-3	NR			-	-	-	-	-	-	-	-	-	-	-	-	-	-	-	-	-	-	-	-	-	-	-	-	-	-	-	-	-	-	-	-	-	-	-	-	-	-	-	-	-
159	Majumder et al.,	2007		Kolkata	IND-4	NR			142	-	-	7	3	-	3	202	26	-	-	-	-	-	243	10	-	-	45	3	-	-	-	-	-	-	-	-	-	-	-	-	-	-	-	-	-	-	-	-	-
160	Malik et al.,	2009		Kashmir Valley	IND-5	NR			-	-	-	-	-	-	-	-	-	-	-	-	-	-	-	-	-	-	-	-	-	-	-	-	-	-	-	-	-	-	-	-	-	-	-	-	-	-	-	-	-
161	Manche et al.,	2016		Telangana	IND-6	NR			-	-	-	-	-	-	-	-	-	-	-	-	-	-	-	-	-	-	-	-	-	-	-	-	-	-	-	-	-	-	-	-	-	-	-	-	-	-	-	-	-
162	Patin et al.,	2006		Gujarati	IND-7	NR			13	-	3	0	-	-	1	29	4	-	-	-	-	43	0	1	-	-	-	6	-	-	0	0	-	-	-	-	-	0	0	-	-	-	-	-	-	-	-	-	-
163	Sanghera et al.,	2018		Punjabi Sikhs	IND-8	NR			-	-	-	-	-	-	-	-	-	-	-	-	-	-	-	-	-	-	-	-	-	-	-	-	-	-	-	-	-	-	-	-	-	-	-	-	-	-	-	-	-
225	Mortensen et al.,	2011	Cambodia	Cambodian	KHM	NR		Southeast	4	-	0	0	-	1	0	0	0	-	-	-	-	3	0	0	-	-	1	5	0	-	-	0	-	-	-	-	-	-	-	-	-	-	-	-	-	-	-	0	0
226	Susilowati et al.,	2017	Indonesia	Malay	IDN-1	NR			31	-	4	-	-	-	-	7	-	-	-	-	-	38	1	-	-	-	-	18	-	-	-	-	-	-	-	-	-	-	-	-	-	-	-	-	-	-	-	-	-
227	Yuliwulandari et al.,	2008		Javanese and Sundanese ethnicities	IDN-2	NR			156.456	-	3.392	-	-	-	-	38	-	-	-	-	-	157	-	-	-	-	-	63	-	-	-	-	-	-	-	-	-	-	-	-	-	-	-	-	-	-	-	-	-
228	Yuliwulandari et al.,	2019		Buginese ethnic community	IDN-3	NR			33	-	3	-	-	-	-	5	-	-	-	-	-	42	-	-	-	-	-	15	-	-	-	-	-	-	-	-	-	-	-	-	-	-	-	-	-	-	-	-	-
229	Patin et al.,	2006	Thailand	Thai	THA-1	NR			26	-	0	0	-	-	0	10	0	-	-	-	-	34	0	0	-	-	-	17	-	-	-	0	-	-	-	-	-	0	0	-	-	-	-	-	-	-	-	-	-
230	Sangrajrang et al.,	2010		Khon Kaen Province	THA-2	NR			-	-	-	-	-	-	-	-	-	-	-	-	-	-	-	-	-	-	-	-	-	-	-	-	-	-	-	-	-	-	-	-	-	-	-	-	-	-	-	-	-
231	Luca et al.,	2008	Czech Republic	Czechs	CZE	CZK	EUROPE	Eastern	11	0	0	0	0	-	0	21	3	3	-	0	2	14	-	0	-	-	0	0	-	-	-	-	-	-	-	-	-	-	-	-	-	-	-	-	-	-	-	-	-
239	Selinski et al.,	2013	Hungary	Hungarians	HUN	NR			34	-	1	-	-	0	3	31	1	0	-	0	-	45	0	0	-	-	-	7	-	-	0	0	0	0	-	-	-	-	-	-	-	-	-	-	-	-	-	-	-
241	Baranska et al.,	2011	Poland	Lodz	POL-1	NR			51	-	-	-	-	-	-	-	-	-	-	-	-	-	-	-	-	-	-	-	-	-	-	-	-	-	-	-	-	-	-	-	-	-	-	-	-	-	-	-	-
242	Gawronska-Szklarz et al.,	2001		Szczecin	POL-2	NR			65	-	-	-	-	-	-	-	-	-	-	-	-	-	-	-	-	-	-	-	-	-	-	-	-	-	-	-	-	-	-	-	-	-	-	-	-	-	-	-	-
243	Mrozikiewicz et al.,	1996		Wielkopolska region	POL-3	NR			109	-	1	-	-	-	26	164	30	-	-	-	-	149	-	-	-	-	-	17	-	-	-	-	-	-	-	-	-	-	-	-	-	-	-	-	-	-	-	-	-
244	Pawlik et al.,	2009		Szczecin	POL-4	NR			95	-	-	-	-	-	-	-	-	-	-	-	-	-	-	-	-	-	-	-	-	-	-	-	-	-	-	-	-	-	-	-	-	-	-	-	-	-	-	-	-
270	Rabstein et al.,	2006	Romania	Kyrgyz	ROU-1	NR			-	-	-	-	-	-	-	-	-	-	-	-	-	-	-	-	-	-	-	-	-	-	-	-	-	-	-	-	-	-	-	-	-	-	-	-	-	-	-	-	-
271	Rabstein et al.,	2006		Romanian	ROU-2	NR			-	-	-	-	-	-	-	-	-	-	-	-	-	-	-	-	-	-	-	-	-	-	-	-	-	-	-	-	-	-	-	-	-	-	-	-	-	-	-	-	-
245	Habalova et al.,	2005	Slovakia	Slovak Caucasians	SVK-1	NR			91	-	-	-	-	-	14	112	25	-	-	-	-	-	-	-	-	-	-	-	-	-	-	-	-	-	-	-	-	-	-	-	-	-	-	-	-	-	-	-	-
246	Kasajova et al.,	2016		Slovak Caucasians	SVK-2	NR			-	-	-	-	-	-	-	-	-	-	-	-	-	-	-	-	-	-	-	-	-	-	-	-	-	-	-	-	-	-	-	-	-	-	-	-	-	-	-	-	-
247	Klimcakova et al.,	2011		Eastern Slovakia	SVK-3	NR			147	-	-	-	-	-	11	195	29	-	-	-	-	158	-	-	-	-	-	8	-	-	-	-	-	-	-	-	-	-	-	-	-	-	-	-	-	-	-	-	-
248	Vilckova et al.,	2014		Slovak Caucasians	SVK-4	NR			186	-	-	-	-	-	36	277	47	-	-	-	-	218	-	-	-	-	-	26	-	-	-	-	-	-	-	-	-	-	-	-	-	-	-	-	-	-	-	-	-
250	Belogubova et al.,	2005	Russian Federation	Caucasians	RUS-8	NR			171	-	3	1	0	-	26	292	13	1	0	-	-	195	3	-	-	-	3	20	-	-	-	-	-	-	-	-	-	-	-	-	-	-	-	-	-	-	-	-	-
251	Gaikovitch et al.,	2003		Voronezh	RUS-9	NR			134	-	3	-	-	-	17	208	17	-	-	-	-	182	-	-	2	-	-	17	-	-	-	-	-	-	-	-	-	-	-	-	-	-	-	-	-	-	-	-	-
252	Luca et al.,	2008		European Russia, Mordovians	RUS-10	MOE			6	0	0	0	2	-	0	14	0	0	-	0	0	3	0	0	-	-	0	2	-	-	-	-	-	-	-	-	-	-	-	-	-	-	-	-	-	-	-	-	-
253	Luca et al.,	2008		European Russia, Perm Russians	RUS-11	PER			8	0	2	1	0	-	1	8	0	0	-	0	0	2	0	0	-	-	0	1	-	-	-	-	-	-	-	-	-	-	-	-	-	-	-	-	-	-	-	-	-
254	Mortensen et al.,	2011		Russian	RUS-12	NR			0	-	0	0	-	1	2	5	0	-	-	-	-	3	0	0	-	-	0	1	-	-	-	-	-	-	-	-	-	-	-	-	-	-	-	-	-	-	-	0	0
273	Bonaventure et al.,	2012	France	French	FRA-1	NR		Western	-	-	-	-	-	-	-	-	-	-	-	-	-	-	-	-	-	-	-	-	-	-	-	-	-	-	-	-	-	-	-	-	-	-	-	-	-	-	-	-	-
274	Delort et al.,	2010		Auvergne region	FRA-2	NR			-	-	-	-	-	-	-	-	-	-	-	-	-	-	-	-	-	-	-	-	-	-	-	-	-	-	-	-	-	-	-	-	-	-	-	-	-	-	-	-	-
275	Delomenie et al.,	1996		White Caucasians	FRA-3	NR			22	-	0	0	-	-	7	54	1	-	-	-	-	30	0	-	-	-	0	1	-	-	0	0	-	-	-	-	-	-	-	-	-	-	-	-	-	-	-	-	-
276	Fontana et al.,	2009		Caucasians	FRA-4	NR			-	-	-	-	-	-	-	-	-	-	-	-	-	-	-	-	-	-	-	-	-		-	-	-	-	-	-	-	-	-	-	-	-	-	-	-	-	-	-	-
277	Mortensen et al.,	2011		French	FRA-5	NR			2	-	0	0	-	0	4	7	0	-	-	-	-	5	0	0	-	-	0	0	-	-	-	0	-	-	-	-	-	-	-	-	-	-	-	-	-	-	-	0	0
232	Cascorbi	1996	Germany	Berlin	DEU-1	NR			130	-	-	-	-	-	14	214	16	-	-	-	-	173	-	-	-	-	-	8	-	-	-	1	-	-	-	-	-	-	-	-	-	-	-	-	-	-	-	-	-
233	Lin et al.,	1993		Whites	DEU-2	NR			-	-	-	-	-	-	-	-	-	-	-	-	-	-	-	-	-	-	-	-	-	-	-	-	-	-	-	-	-	-	-	-	-	-	-	-	-	-	-	-	-
234	Pistorius et al.,	2006		Dresden	DEU-4	NR			54	-	-	-	-	-	2	89	2	-	-	-	-	-	-	-	-	-	-	-	-	-	-	-	-	-	-	-	-	-	-	-	-	-	-	-	-	-	-	-	-
235	Schnakenberg et al.,	2000		Northen part	DEU-5	NR			85	-	-	-	-	-	23	172	26	-	-	-	-	114	14	-	-	-	-	8	-	-	-	-	-	-	-	-	-	-	-	-	-	-	-	-	-	-	-	-	-
236	Selinski et al.,	2013		Germans	DEU-6	NR			848	-	27	-	-	5	88	1587	57	0	-	0	-	1126	2	1	-	-	-	116	-	-	1	1	2	0	-	-	-	-	-	-	-	-	-	-	-	-	-	-	-
237	Zschieschang et al.,	2002		Caucasians	DEU-7	NR			101	-	0	-	-	-	11	175	8	-	-	-	-	117	-	-	-	-	-	6	-	-	0	-	-	-	-	-	-	-	-	-	-	-	-	-	-	-	-	-	-
238	Blomeke et al.,	2009	Germany and Netherlands	Caucasians (Germany, Aachen area; the Netherlands, Groningen area)	DEU / NLD	NR			112	-	-	-	-	-	-	-	19	-	-	-	-	88	-	-	-	-	-	10	-	-	-	-	-	-	-	-	-	-	-	-	-	-	-	-	-	-	-	-	-
240	Van der Hel et al.,	2003	Netherlands	Caucasians from Amsterdam, Maastricht and Doetinchem	NLD	NR			112	-	5	2	-	-	14	216	4	-	-	-	-	154	-	1	-	-	-	17	-	-	-	-	-	-	-	-	-	-	-	-	-	-	-	-	-	-	-	-	-
249	Morabia et al.,	2000	Switzerland	Geneva	CHE	NR			-	-	-	-	-	-	-	-	-	-	-	-	-	-	-	-	-	-	-	-	-	-	-	-	-	-	-	-	-	-	-	-	-	-	-	-	-	-	-	-	-
255	Okkels et al.,	1997	Denmark	Danish	DNK	NR		Northen	123	-	-	-	-	-	-	-	-	-	-	-	-	-	-	-	-	-	-	-	-	-	-	-	-	-	-	-	-	-	-	-	-	-	-	-	-	-	-	-	-
256	Patin et al.,	2006	Finland	Saami	FIN-1	NR			23	-	0	0	-	-	4	41	0	-	-	-	-	15	0	0	-	-	-	12	-	-	-	0	-	-	-	-	-	0	0	-	-	-	-	-	-	-	-	-	-
257	Wikman et al.,	2002		Finnish	FIN-2	NR			-	-	-	-	-	-	-	-	-	-	-	-	-	-	-	-	-	-	-	-	-	-	-	-	-	-	-	-	-	-	-	-	-	-	-	-	-	-	-	-	-
258	Zienolddiny et al.,	2008	Norway	Caucasians from Oslo	NOR	NR			-	-	-	-	-	-	-	-	-	-	-	-	-	-	-	-	-	-	-	-	-	-	-	-	-	-	-	-	-	-	-	-	-	-	-	-	-	-	-	-	-
259	Djordjevic et al.	2012	Sweden	Swedes	SWE-1	NR			51.98	-	-	-	-	-	-	-	-	-	-	-	-	-	-	-	-	-	-	-	-	0	-	-	-	-	-	-	-	-	-	-	-	-	-	-	-	-	-	-	-
260	Patin et al.,	2006			SWE-2	NR			11	-	0	0	-	-	6	50	3	-	-	-	-	28	0	0	-	-	-	2	-	-	-	0	-	-	-	-	-	0	0	-	-	-	-	-	-	-	-	-	-
289	Loktionov et al.,	2002	United Kigndom	Caucasians from Cambridge area	GBR	NR			45	-	1	-	-	-	8	103	6	-	-	-	-	54	1	-	-	-	-	5	-	-	-	-	-	-	-	-	-	-	-	-	-	-	-	-	-	-	-	-	-
266	Semiz et al.,	2011	Bosnia and Herzegovina	Sarajevo	BIH	NR		Southern	-	-	-	-	-	-	-	-	-	-	-	-	-	-	-	-	-	-	-	-	-	-	-	-	-	-	-	-	-	-	-	-	-	-	-	-	-	-	-	-	-
267	Kakkoura et al.,	2017	Cyprus	Greek-Cypriot	CYP	NR			-	-	-	-	-	-	-	-	-	-	-	-	-	-	-	-	-	-	-	-	-	-	-	-	-	-	-	-	-	-	-	-	-	-	-	-	-	-	-	-	-
268	Chatzimichalis et al.,	2010	Greece	Greeks	GRC-1	NR			-	-	-	-	-	-	-	-	-	-	-	-	-	-	-	-	-	-	-	-	-	-	-	-	-	-	-	-	-	-	-	-	-	-	-	-	-	-	-	-	-
269	Luca et al.,	2008			GRC-2	GRE			17	0	0	0	1	-	1	30	3	0	-	0	0	23	1	0	-	-	1	2	-	-	-	-	-	-	-	-	-	-	-	-	-	-	-	-	-	-	-	-	-
261	Betti et al.,	2009	Italy	Casale Monferrato and Liguria	ITA-1	NR			-	-	-	-	-	-	-	-	-	-	-	-	-	-	-	-	-	-	-	-	-	-	-	-	-	-	-	-	-	-	-	-	-	-	-	-	-	-	-	-	-
262	Gemignani et al.,	2009		Northern Italy	ITA-2	NR			-	-	-	-	-	-	-	-	-	-	-	-	-	-	-	-	-	-	-	-	-	-	-	-	-	-	-	-	-	-	-	-	-	-	-	-	-	-	-	-	-
263	Luca et al.,	2008		Italians	ITA-3	ITA			18	1	0	0	1	-	0	24	2	0	-	0	0	25	0	0	-	-	0	2	-	-	-	-	-	-	-	-	-	-	-	-	-	-	-	-	-	-	-	-	-
264	Mortensen et al.,	2011		Sardinian	ITA-4	NR			6	-	2	0	-	0	3	5	0	-	-	-	-	8	0	0	-	-	-	-	-	-	-	-	-	-	-	-	-	-	-	-	-	-	-	-	-	-	-	0	0
265	Patin et al.,	2006			ITA-5	NR			20	-	0	0	-	-	1	52	1	-	-	-	-	24	0	0	-	-	-	0	-	-	-	0	-	-	-	-	-	0	0	-	-	-	-	-	-	-	-	-	-
278	Gil and Lechner et al.,	1998	Portugal	Lisbon	PRT-1	NR			94	-	-	-	-	-	25	147	15	-	-	-	-	-	-	-	-	-	-	-	-	-	-	-	-	-	-	-	-	-	-	-	-	-	-	-	-	-	-	-	-
279	Valente et al.,	2015		Portuguese	PRT-2	NR			-	-	-	-	-	-	-	-	-	-	-	-	-	-	-	-	-	-	-	-	-	-	-	-	-	-	-	-	-	-	-	-	-	-	-	-	-	-	-	-	-
272	Djordjevic et al.,	2011	Serbia	Serbian	SRB	NR			60	-	4	-	2	2	6	94	3	-	-	-	3	64	5	-	-	-	-	3	-	-	-	-	-	-	-	-	-	-	-	-	-	-	-	-	-	-	-	-	-
280	Agundez et al.,	1996	Spain	White Spanish	ESP-1	NR			218	-	25	2	10	-	15	419	8	3	-	-	-	238	20	3	-	-	-	12	-	-	6	-	8	1	-	1	-	-	-	-	-	-	-	-	-	-	-	-	-
281	Agundez et al.,	2002		NR	ESP-2	NR			136	-	5	-	-	-	-	243	0	-	-	-	-	127	2	-	-	-	-	3	-	-	-	-	-	-	-	-	-	-	-	-	-	-	-	-	-	-	-	-	-
282	Agundez et al.,	2008		White Spanish	ESP-3	NR			582	-	53	1	13	-	32	1139	19	7	1	-	-	651	48	2	-	-	-	32	-	-	10	-	14	6	1	1	5	-	-	-	-	-	-	-	-	-	-	-	-
283	Garcia-Closas et al.,	2005		Asturias / Alicante / Bages / Barcelona metropolitan area / Valles / Tenerife	ESP-4	NR			-	-	-	-	-	-	-	-	-	-	-	-	-	-	-	-	-	-	-	-	-	-	-	-	-	-	-	-	-	-	-	-	-	-	-	-	-	-	-	-	-
284	Ladero et al.,	2002		white Spanish	ESP-5	NR			133	-	6	-	-	0	1	242	-	-	-	-	-	127	2	-	-	-	-	3	-	-	2	-	-	-	-	-	-	-	-	-	-	-	-	-	-	-	-	-	-
285	Landi et al.,	2005		Caucasian Spanish from Cataluña	ESP-6	NR			159	-	-	-	-	-	6	230	13	4	-	-	-	179	1	-	-	-	-	13	-	-	-	-	-	-	-	-	-	-	-	-	-	-	-	-	-	-	-	-	-
286	Martinez et al.,	1995		White Spanish	ESP-7	NR			-	-	-	-	-	-	-	-	-	-	-	-	-	-	-	-	-	-	-	-	-	-	-	-	-	-	-	-	-	-	-	-	-	-	-	-	-	-	-	-	-
287	Olivera et al.,	2006		White Spanish	ESP-8	NR			133	-	6	-	-	-	1	242	-	-	-	-	-	127	2	-	-	-	-	3	-	-	2	-	-	-	-	-	-	-	-	-	-	-	-	-	-	-	-	-	-
288	Selinski et al.,	2013		Spanish	ESP-9	NR			577	-	52	-	-	8	26	1128	18	8	-	0	-	656	52	3	-	-	-	26	-	-	10	0	13	5	-	-	-	-	-	-	-	-	-	-	-	-	-	-	-
290	Torkaman-Boutorabi et al.,	2007	Iran	Teheran	IRN	NR	MIDDLE EAST	Western	137	-	-	-	-	-	-	-	-	-	-	-	-	-	-	-	-	-	-	-	-	-	-	-	-	-	-	-	-	-	-	-	-	-	-	-	-	-	-	-	-
291	Mortensen et al.,	2011	Israel	Druze	ISR-1	NR			5	-	0	0	-	0	2	8	0	-	-	-	-	5	0	0	-	-	0	0	-	-	-	0	-	-	-	-	-	-	-	-	-	-	-	-	-	-	-	0	0
292	Patin et al.,	2006		Ashkenazi Jews	ISR-2	NR			9	-	0	0	-	-	0	41	0	-	-	-	-	29	0	0	-	-	-	1	-	-	0	0	-	-	-	-	-	0	0	-	-	-	-	-	-	-	-	-	-
293	Regev-Avraham et al.,	2018		Israeli Arab	ISR-3	NR			-	-	-	-	-	-	-	-	-	-	-	-	-	-	-	-	-	-	-	-	-	-	-	-	-	-	-	-	-	-	-	-	-	-	-	-	-	-	-	-	-
294	Jarrar et al.,	2018	Jordan	Jordanian	JOR	NR			30.872	4.624	-	-	-	2.584	3.536	39.848	4.08	7.072	10.064	-	-	31.96	-	-	-	-	-	-	-	-	-	-	-	-	-	-	-	1.36	-	-	-	-	-	-	-	-	-	-	-
295	Nasr et al.,	2017	Lebanon	Lebanese	LBN	NR			124	-	1	-	2	-	5	249	16	-	-	-	-	189	-	1	-	-	-	21	-	-	-	1	-	-	-	-	-	-	-	-	-	-	-	-	-	-	-	-	-
296	Al-Moundhri et al.,	2007	Oman	Omani	OMN	NR			25	2	-	2	3	-	2	58	9	4	-	-	-	54	10	12	-	-	8	11	-	-	-	-	-	-	-	-	-	-	-	-	-	-	-	-	-	-	-	-	-
167	Mortensen et al.,	2011	Pakistan	Brahui	PAK-1	NR			5	-	0	0	-	0	4	2	3	-	-	-	-	7	2	0	-	-	0	1	-	-	-	0	-	-	-	-	-	-	-	-	-	-	-	-	-	-	-	0	0
168	Selinski et al.,	2013		NR	PAK-2	NR			110	-	0	-	-	0	10	179	8	0	-	0	-	125	0	0	-	-	-	18	-	-	0	0	0	0	-	-	-	-	-	-	-	-	-	-	-	-	-	-	-
297	Abu Zahra et al.,	2020	Saudi Arabia	Al-Ahsa	SAU-1	NR			4	2	2	-	-	-	44	22	-	-	2	4	-	4	-	48	-	-	-	-	-	-	-	2	-	-	-	-	-	-	-	4	24	-	2	2	14	2	2	-	-
298	Al-Shaqha et al.,	2015		Saudi	SAU-2	NR			-	-	-	-	-	-	-	-	-	-	-	-	-	-	-	-	-	-	-	-	-	-	-	-	-	-	-	-	-	-	-	-	-	-	-	-	-	-	-	-	-
299	Demokan et al.,	2010	Turkey	Turkish	TUR-1	NR			57	-	-	-	-	-	-	-	-	-	-	-	-	-	-	-	-	-	-	-	-	-	-	-	-	-	-	-	-	-	-	-	-	-	-	-	-	-	-	-	-
300	Dursun et al.,	2018			TUR-2	NR			-	-	-	-	-	-	-	-	-	-	-	-	-	-	-	-	-	-	-	-	-	-	-	-	-	-	-	-	-	-	-	-	-	-	-	-	-	-	-	-	-
301	Sukru-Aynacioglu et al.,	1997		Turkish from Gaziantep	TUR-3	NR			140	-	1	-	-	-	8	216	29	-	-	-	-	185	-	-	-	-	-	27	-	-	-	-	-	-	-	-	-	-	-	-	-	-	-	-	-	-	-	-	-
302	Al-Ahmad et al.,	2017	United Arab Emirates	Emirati	ARE-1	NR			154	-	-	-	-	-	45	347	11	10	-	-	-	143	4	2	-	-	-	316	-	-	25	89	-	-	-	-	-	-	-	-	6	-	-	-	-	-	-	-	-
303	Woolhouse et al.,	1997		Eastern region of Abu Dhabi	ARE-2	NR			39	-	-	-	-	-	-	112	4	-	-	-	-	44	-	-	-	-	-	9	-	-	1	-	-	-	-	-	-	-	-	-	-	-	-	-	-	-	-	-	-
304	Mortensen et al.,	2011	New Guinea	Papuan	PNG	MR	OCEANIA	-	3	-	0	0	-	0	0	0	0	-	-	-	-	0	0	0	-	-	0	1	-	-	-	0	-	-	-	-	-	-	-	-	-	-	-	-	-	-	-	0	0
									14138.5	45.624	675.62	70.9906	76	125.456	812.575	13415.5	726.127	70.072	31.064	6	5	9840.98	619.991	110	2	7	236.872	2371.56	4	185	112.994	185.917	39	16	4	4	5	14.36	2	4	30	1	2	2	14	2	5	3	2
									1	2	3	4	5	6	7	8	9	10	11	12	13	14	15	16	17	18	19	20	21	22	23	24	25	26	27	28	29	30	31	32	33	34	35	36	37	38	39	40	41
[truncated: 47 more columns]

[truncated: 18 more sheets: Hoja8, Hoja12, Hoja2, OTRO RAW, PROPORCIONES, proporciones x continente, most frequent AFR, AMER, MF ASI, MF EUR, MF MEA, PHENOTYPE-1, RAWDATAPHEN, AFR, AME, ASI, EUR, MEA]
