# Supplementary material for: NAT2 global landscape: Genetic diversity and acetylation statuses from a systematic review
Source: PLoS One. 2023 Apr 6;18(4):e0283726. doi: 10.1371/journal.pone.0283726 (PMC10079069; doi:10.1371/journal.pone.0283726)
Supplement: S2 Table — (XLSX) [file pone.0283726.s016.xlsx]

## Sheet: Hoja1
S2 Table
	NAT 2 HAPLOTYPE					SNP positions																												PHENOTYPE	Reference	Population
		A7G	T29C	T70A	T111C	A121T	G191A	C282T	C308T	T341C	C345T	T354C	C403G	A472C	C481T	G499A	A518G	A578G	G579T	C589T	G590A	G607C	G609T	T622C	G633A	C638T	C641T	T665G	A766G	A803G	T809C	G838A	G857A
		rs200893121	rs72466456	rs45477599	rs72554613	rs149283608	rs1801279	rs1041983	?	rs1801280	rs45532639	rs146405047	rs12720065	rs139351995	rs1799929	rs72554617	?	rs79050330	rs144176822	?	rs1799930		rs45618543	rs56387565	?	rs138707146	?	?	rs55700793	rs1208	?	rs56393504	rs1799931
		I3V	I10T	L24I	F37F	N41Y	R64Q	Y94Y	T103I	I114T	D115D	?	L135V	I158L	L161L	E167K	K173R	T193M	?	R197Stop	R197Q		E203D	Y208H	T211T	?	T214I	F222C	K256E	K268R	I270T	V280M	G286E
	*4	A	T	T	T	A	G	C	C	T	C	T	C	A	C	G	A	A	G	C	G	G	G	T	G	C	C	G	A	A	T	G	G	FAST
	*11A	.	.	.	.	.	.	.	.	.	.	.	.	.	T	.	.	.	.	.	.	.	.	.	.	.	.	.	.	.	.	.	.	FAST
	*12A	.	.	.	.	.	.	.	.	.	.	.	.	.	.	.	.	.	.	.	.	.	.	.	.	.	.	.	.	G	.	.	.
	*12B	.	.	.	.	.	.	T	.	.	.	.	.	.	.	.	.	.	.	.	.	.	.	.	.	.	.	.	.		.	.	.
	*12C	.	.	.	.	.	.	.	.	.	.	.	.	.	T	.	.	.	.	.	.	.	.	.	.	.	.	.	.		.	.	.
	*12H	.	.	.	.	.	.	.	.	.	.	.	G	.	.	.	.	.	.	.	.	.	.	.	.	.	.	.	.		.	.	.		Abu Zahra M., et al., (2020)	Saudi Arabia
	*13A	.	.	.	.	.	.	T	.	.	.	.	.	.	.	.	.	.	.	.	.	.	.	.	.	.	.	.	.	.	.	.	.
	*5A	.	.	.	.	.	.	.	.	C	.	.	.	.	T	.	.	.	.	.	.	.	.	.	.	.	.	.	.	.	.	.	.	SLOW
	*5B	.	.	.	.	.	.	.	.		.	.	.	.		.	.	.	.	.	.	.	.	.	.	.	.	.	.	G	.	.	.
	*5C	.	.	.	.	.	.	.	.		.	.	.	.	.	.	.	.	.	.	.	.	.	.	.	.	.	.	.		.	.	.
	*5D	.	.	.	.	.	.	.	.		.	.	.	.	.	.	.	.	.	.	.	.	.	.	.	.	.	.	.	.	.	.	.
	*5E	.	.	.	.	.	.	.	.		.	.	.	.	.	.	.	.	.	.	A	.	.	.	.	.	.	.	.	.	.	.	.
	*5G	.	.	.	.	.	.	T	.		.	.	.	.	T	.	.	.	.	.	.	.	.	.	.	.	.	.	.	G	.	.	.
	*5J	.	.	.	.	.	.		.		.	.	.	.	.	.	.	.	.	.	A	.	.	.	.	.	.	.	.	.	.	.	.
	*5AB	.	.	.	.	.	.	.	.		.	.	.	.	T	.	.	.	.	.	.	.	.	.	.	.	.	.	.	.	.	.	.		Abu Zahra M., et al. (2020)	Saudi Arabia
	*5TA	.	.	.	.	.	.	T	.		.	.	.	.	.	.	.	.	.	.	.	.	.	.	.	.	.	.	.	G	.	.	A		Abu Zahra M., et al. (2020) / Podgorna E., et al. (2015)	Saudi Arabia / Hausa (Nigeria)
	*5TB	.	.	.	.	.	.		.		.	.	.	.	T	.	.	.	.	.	.	.	.	.	.	.	.	.	.		.	.			Abu Zahra M., et al. (2020)	Saudi Arabia
	*5ZA	.	.	.	.	.	A		.		.	.	.	.		.	.	.	.	.	.	.	.	.	.	.	.	.	.		.	.	.
	*6A	.	.	.	.	.	.		.	.	.	.	.	.	.	.	.	.	.	.	A	.	.	.	.	.	.	.	.	.	.	.	.
	*6B	.	.	.	.	.	.	.	.	.	.	.	.	.	.	.	.	.	.	.		.	.	.	.	.	.	.	.	.	.	.	.
	*6C	.	.	.	.	.	.	T	.	.	.	.	.	.	.	.	.	.	.	.		.	.	.	.	.	.	.	.	G	.	.	.
	*6D	.	.	.	C	.	.		.	.	.	.	.	.	.	.	.	.	.	.		.	.	.	.	.	.	.	.	.	.	.	.
	*6E	.	.	.	.	.	.	.	.	.	.	.	.	.	T	.	.	.	.	.		.	.	.	.	.	.	.	.	.	.	.	.
	*6W	.	.	.	.	.	.	T	.	.	.	.	.	.	.	.	.	.	.	.		.	.	.	.	.	.	.	.	G	.	.	A		Abu Zahra M., et al. (2020)	Saudi Arabia
	*7A	.	.	.	.	.	.	.	.	.	.	.	.	.	.	.	.	.	.	.	.	.	.	.	.	.	.	.	.	.	.	.
	*7B	.	.	.	.	.	.	T	.	.	.	.	.	.	.	.	.	.	.	.	.	.	.	.	.	.	.	.	.	.	.	.
	*10	.	.	.	.	.	.	.	.	.	.	.	.	.	.	A	.	.	.	.	.	.	.	.	.	.	.	.	.	.	.	.	.
	*14A	.	.	.	.	.	A	.	.	.	.	.	.	.	.	.	.	.	.	.	.	.	.	.	.	.	.	.	.	.	.	.	.
	*14B	.	.	.	.	.		T	.	.	.	.	.	.	.	.	.	.	.	.	.	.	.	.	.	.	.	.	.	.	.	.	.
	*14C	.	.	.	.	.		.	.	C	.	.	.	.	T	.	.	.	.	.	.	.	.	.	.	.	.	.	.	G	.	.	.
	*14D	.	.	.	.	.		T	.	.	.	.	.	.	.	.	.	.	.	.	A	.	.	.	.	.	.	.	.	.	.	.	.
	*14E	.	.	.	.	.		.	.	.	.	.	.	.	.	.	.	.	.	.	.	.	.	.	.	.	.	.	.	G	.	.	.
	*14F	.	.	.	.	.		.	.	C	.	.	.	.	.	.	.	.	.	.	.	.	.	.	.	.	.	.	.		.	.	.
	*14G	.	.	.	.	.		T	.	.	.	.	.	.	.	.	.	.	.	.	.	.	.	.	.	.	.	.	.		.	.	.
	*5B new	.	.	.	.	.	A	.	.		.	.	.	.	T	.	.	.	.	.	.	.	.	.	.	.	.	.	.	G	.	.	.	UNKNOWN	Agundez JAG., et al. (2008)	Spain
	*5K	.	.	.	.	.	.	T	.	C	.	.	.	.	.	.	.	.	.	.	.	.	.	.	.	.	.	.	.	.	.	.	.
	*5M	.	.	.	.	.	.	T	.	.	.	.	.	.	T	.	.	.	.	.	.	.	.	.	.	.	.	.	.	G	.	A	.		Sabbagh A., et al. (2008)	Mandenka (Senegal)
	*5R	.	.	.	.	.	.	T	.	C	.	.	.	.	.	.	.	.	.	.	A	.	.	.	.	.	.	.	.		.	.	.
	*5U	.	.	.	.	.	.	.	.		.	.	.	.	T	.	.	.	.	.		.	.	.	.	.	.	.	.		.	.	.
	*5V	.	.	.	.	.	.	.	.		.	.	.	.		.	.	.	.	.	.	.	.	.	.	.	.	.	.	.	.	.	.
	*5W	.	.	.	.	.	.	.	.	C	.	C	.	.	T	.	.	.	.	.	.	.	.	.	.	.	.	.	.	.	.	.	.		Podgorna E., et al. (2015)	African Americans (Southwestern, USA)
	*5X	.	.	.	.	.	.	.	.		.	.	G	.		.	.	.	.	.	.	.	.	.	.	.	.	.	.	G	.	.	.			Luhya in Webuye (Kenya)
	*5Y	.	.	.	.	.	.	.	.		.	.	.	.		.	.	.	.	.	.	.	.	C	.	.	.	.	.		.	.	.			Luhya in Webuye (Kenya)
	*5Z	.	.	.	.	.	A	.	.		.	.	.	.		.	.	.	.	.	.	.	.	.	.	.	.	.	.	.	.	.	.			San (Zimbabwe)
	*5KA	.	.	.	.	.	.	T	.		.	.	.	.	.	.	.	.	.	.	.	.	.	.	.	.	.	.	.	.	.	.	A			San (Zimbabwe)
	*5VA	.	.	.	.	.	.		.		.	.	.	.	T	.	.	.	.	.	.	.	.	.	.	.	.	.	.	.	.	.				Yoruba (Nigeria)
	*6F	.	.	.	.	.	.	.	.	.	.	.	.	.	.	.	.	.	.	.	A	.	.	.	.	.	.	.	.	G	.	.	.
	*6G	.	.	.	.	.	.	T	.	.	.	.	.	.	.	.	G	.	.	.		.	.	.	.	.	.	.	.	.	.	.	.
	*6H	.	.	.	.	.	.		.	.	.	.	.	.	.	.	.	.	.	.		.	.	.	.	.	.	.	G	.	.	.	.
	*6I	.	.	.	.	.	.		.	.	.	.	.	.	.	.	.	.	.	.		.	.	.	.	.	.	.	.	.	.	A	A
	*6J	.	.	.	.	.	.		.	.	.	.	.	.	.	.	.	.	.	.		.	.	.	.	.	.	.	.	.	.	.	A		Sabbagh A., et al. (2008)	Mandenka (Senegal)
	*6K	.	.	.	.	.	.		.	.	.	.	.	.	.	.	.	.	.	.		.	.	.	.	T	.	.	.	.	.	.	.
	*6L	.	.	.	.	.	.		.	.	T	.	.	.	.	.	.	.	.	.		.	.	.	.	.	.	.	.	.	.	.	.
	*6O	.	.	.	.	.	.		.	.	.	.	.	.	.	.	.	.	.	.		.	.	.	.	.	.	.	.	.	.	A	.
	*6P	.	.	.	.	.	.	.	.	.	.	.	G	.	.	.	.	.	.	.		.	.	.	.	.	.	.	.	.	.	.	.
	*6Q	.	.	.	.	.	.	T	T	.	.	.	.	.	.	.	.	.	.	.		.	.	.	.	.	.	.	.	.	.	.	.
	*6U	.	.	.	.	.	.		.	.	.	.	.	.	.	.	.	.	T	.		.	.	.	.	.	.	.	.	.	.	.	.		Podgorna E., et al. (2015)	Yoruba in Ibadan (Nigeria)
	*6V	.	.	.	.	.	.	.	.	.	.	.	G	.	.	.	.	.	.	.		.	.	.	.	.	.	.	.	.	.	A	.			Yoruba (Nigeria)
	*7B new	.	.	.	.	.	.	T	.	.	.	.	.	.	.	.	.	.	.	.	.	C	.	.	.	.	.	.	.	.	.	.	A		Fuselli S., et al. (2007)	Coyaima
	*7C	.	.	.	.	.	.		.	.	.	.	.	.	.	.	.	.	.	.	.	.	.	.	.	.	.	.	.	G	.	.
	*7E	.	.	.	.	.	.		.	.	.	.	.	.	T	.	.	.	.	.	.	.	.	.	.	.	.	.	.	.	.	.
	*7E new (a)	.	.	.	.	.	.		.	.	.	.	.	.	.	.	.	.	.	.	.	.	.	.	.	.	.	.	.	.	.	.			Biso-Machado R., et al. (2015)	Mexican
	*7E new (b)	.	.	.	.	.	.		.	.	.	.	.	.	.	.	.	.	.	.	.	C	.	.	.	.	.	.	.	.	.	.			Salazar-Granara A., et al. (2016)	Peruvian
	*12E	.	.	.	.	.	.	T	.	.	.	.	.	.	.	.	.	T	.	.	.	.	.	.	.	.	.	.	.	G	.	.	.
	*12G	.	.	.	.	.	.	.	.	.	.	.	.	.	.	.	.	.	.	.	.	.	T	.	.	.	.	.	.		.	.	.
	*12K	.	.	.	.	.	.	.	.	.	.	.	.	C	.	.	.	.	.	.	.	.	.	.	.	.	.	.	.		.	.	.
	*12L	.	.	.	.	.	.	.	.	.	.	.	.	.	.	.	.	.	.	.	.	.	.	.	.	.	.	G	.		.	.	.
	*12N	.	.	.	.	T	.	.	.	.	.	.	.	.	.	.	.	.	.	.	.	.	.	.	.	.	.	.	.		.	.	.		Podgorna E., et al. (2015)	Fulani Tindangou (Burkina Faso)
	*12O	.	C	.	.	.	.	.	.	.	.	.	.	.	.	.	.	.	.	.	.	.	T	.	.	.	.	.	.		.	.	.			African Americans (Southwestern, USA)
	*12P	.	.	.	.	.	.	.	.	.	.	.	.	C	T	.	.	.	.	.	.	.	.	.	.	.	.	.	.		.	.	.			Yoruba in Ibadan (Nigeria)
	*13B	.	.	.	.	.	.	T	.	.	.	.	.	.	.	.	.	G	.	.	.	.	.	.	.	.	.	.	.	.	.	.	.
	*13C	.	.	.	.	.	.		.	.	.	.	.	.	.	.	.	.	.	.	.	.	.	.	.	.	.	G	.	.	.	.	.
	*13D	.	.	.	.	.	.		.	.	.	.	.	.	.	.	.	.	.	.	.	.	.	.	.	.	.	.	G	.	.	.	.		Podgorna E., et al. (2015)	Fulani Bongor (Chad)
	*13E	.	.	.	.	.	.		.	.	.	.	.	.	.	.	.	.	.	.	.	.	.	.	.	.	T	.	.	.	.	.	.			Luo (Kenya)
	*13F	.	.	.	.	.	.		.	.	.	.	.	.	.	.	.	.	.	.	.	.	.	.	.	.	.	.	.	.	.	A	.			Hausa (Nigeria)
	*13G	.	.	.	.	.	.		.	.	.	.	.	C	.	.	.	.	.	.	.	.	.	.	.	.	.	.	.	.	.	.	.			Baka Pygmy (Cameroon)
	*14J	.	.	.	.	.	A	T	.	.	.	.	.	.	.	.	.	.	.	.	.	.	.	.	A	.	.	.	.	.	.	.	.
	*14K	.	.	.	.	.			.	.	.	.	.	.	.	.	.	.	.	.	.	.	.	.	.	.	.	.	.	.	.	A	.		Podgorna E., et al. (2015)	Fulani Tindangou (Burkina Faso)
	*14L	G	.	.	.	.			.	.	.	.	.	.	.	.	.	.	.	.	.	.	.	.	.	.	.	.	.	.	.	.	.			Yoruba in Ibadan (Nigeria)
	22	.	.	.	.	.	.	.	.	.	.	.	.	.	.	.	.	.	.	.	.	.	T	.	.	.	.	.	.	.	.	.	.		Mortensen HM., et al. (2011)	Mada / Yoruba
	23	.	.	A	.	.	.	.	.	.	.	.	.	.	.	.	.	.	.	.	.	.	.	.	.	.	.	.	.	.	.	.	.			Burunge / Turu
	24	.	.	.	.	.	.	.	.	.	.	.	G	.	.	.	.	.	.	.	.	.	.	.	.	.	.	.	.	.	.	.	.			Yoruba
	25	.	.	.	.	.	.	.	.	.	.	.	.	.	.	.	.	.	.	.	.	.	.	.	.	.	.	G	.	.	.	.	.			Druze
	26	.	.	.	.	.	.	.	.	.	.	.	.	.	.	.	.	.	.	.	.	.	.	.	.	.	.	.	.	.	C	.	.		Podgorna E., et al. (2015)	San (Zimbabwe)
	27	.	.	.	.	.	.	.	.	.	.	.	.	.	.	.	.	.	.	T	.	.	.	.	.	.	.	.	.	.	.	.	.
	NEW	.	.	.	.	.	.	.	.	C	.	.	.	.	T	.	.	.	.	.	A	.	.	.	.	.	.	.	.	G	.	.	.		Biso-Machado R., et al. (2015)	Amazonian and Brazil Central
